# Supplementary material for: Ultra-high-throughput mapping of the chemical space of asymmetric catalysis enables accelerated reaction discovery
Source: Nat Commun. 2023 Oct 21;14:6671. doi: 10.1038/s41467-023-42446-5 (PMC10590410; doi:10.1038/s41467-023-42446-5)
Supplement: Supplementary file 3 — Source Data [file 41467_2023_42446_MOESM3_ESM.xlsx]

## Sheet: Fig. 2c
Mobility	Realtive Intensity
0.80033	2.49639
0.801	2.51001
0.80167	2.51134
0.80234	2.51332
0.80301	2.53632
0.80368	2.59328
0.80435	2.67376
0.80502	2.74765
0.80569	2.76812
0.80636	2.74302
0.80704	2.70344
0.80771	2.68094
0.80838	2.68114
0.80905	2.69649
0.80972	2.70998
0.81039	2.73084
0.81106	2.7574
0.81173	2.77551
0.8124	2.76913
0.81307	2.74112
0.81374	2.71619
0.81441	2.7263
0.81508	2.76328
0.81575	2.81143
0.81642	2.8501
0.81709	2.87399
0.81777	2.89001
0.81844	2.90077
0.81911	2.90336
0.81978	2.92302
0.82045	2.96479
0.82112	3.03209
0.82179	3.09205
0.82246	3.11097
0.82313	3.09043
0.8238	3.07243
0.82447	3.07001
0.82514	3.10267
0.82581	3.13499
0.82648	3.15154
0.82715	3.17001
0.82783	3.21236
0.8285	3.25756
0.82917	3.30786
0.82984	3.33582
0.83051	3.35216
0.83118	3.3948
0.83185	3.46811
0.83252	3.54088
0.83319	3.60212
0.83386	3.62744
0.83453	3.61653
0.8352	3.59605
0.83587	3.56623
0.83654	3.5213
0.83721	3.48096
0.83788	3.46542
0.83856	3.47984
0.83923	3.53232
0.8399	3.59949
0.84057	3.64121
0.84124	3.65212
0.84191	3.65246
0.84258	3.65269
0.84325	3.67627
0.84392	3.73042
0.84459	3.79837
0.84526	3.87818
0.84593	3.96407
0.8466	4.03984
0.84727	4.0992
0.84794	4.13634
0.84861	4.13751
0.84929	4.11173
0.84996	4.07863
0.85063	4.06787
0.8513	4.10362
0.85197	4.18155
0.85264	4.27677
0.85331	4.38104
0.85398	4.52499
0.85465	4.74344
0.85532	5.05575
0.85599	5.44661
0.85666	5.91619
0.85733	6.50217
0.858	7.31102
0.85867	8.4734
0.85934	10.1597
0.86002	12.5516
0.86069	15.8584
0.86136	20.2347
0.86203	25.6995
0.8627	32.1025
0.86337	39.1757
0.86404	46.5773
0.86471	54.0881
0.86538	61.5583
0.86605	68.8419
0.86672	75.7886
0.86739	82.1958
0.86806	87.7712
0.86873	92.4194
0.8694	96.0369
0.87007	98.5304
0.87075	99.8652
0.87142	100
0.87209	98.7929
0.87276	96.2462
0.87343	92.264
0.8741	86.8227
0.87477	80.1321
0.87544	72.5417
0.87611	64.407
0.87678	56.0624
0.87745	47.6712
0.87812	39.3933
0.87879	31.5512
0.87946	24.4873
0.88013	18.5228
0.8808	13.7792
0.88148	10.1545
0.88215	7.4405
0.88282	5.45367
0.88349	4.00651
0.88416	3.00671
0.88483	2.36224
0.8855	1.97883
0.88617	1.76585
0.88684	1.64538
0.88751	1.55164
0.88818	1.46563
0.88885	1.39166
0.88952	1.34615
0.89019	1.32705
0.89086	1.31011
0.89153	1.28446
0.89221	1.24189
0.89288	1.20501
0.89355	1.19811
0.89422	1.21891
0.89489	1.24175
0.89556	1.25481
0.89623	1.24398
0.8969	1.23499
0.89757	1.24349
0.89824	1.26113
0.89891	1.26993
0.89958	1.25877
0.90025	1.21478
0.90092	1.16384
0.90159	1.1317
0.90226	1.13104
0.90294	1.16989
0.90361	1.23223
0.90428	1.28
0.90495	1.29926
0.90562	1.28746
0.90629	1.25645
0.90696	1.22927
0.90763	1.20786
0.9083	1.1876
0.90897	1.17541
0.90964	1.17351
0.91031	1.1907
0.91098	1.22481
0.91165	1.25579
0.91232	1.27462
0.91299	1.2769
0.91367	1.26118
0.91434	1.244
0.91501	1.23665
0.91568	1.23933
0.91635	1.24979
0.91702	1.2464
0.91769	1.2136
0.91836	1.16199
0.91903	1.12728
0.9197	1.13412
0.92037	1.18664

## Sheet: Fig. 2d
Mobility	Realtive Intensity
1.42034	13.7151
1.42101	13.7535
1.42168	13.7917
1.42235	13.8298
1.42302	13.8678
1.42369	13.9059
1.42436	13.9417
1.42503	13.9735
1.4257	14.0128
1.42637	14.0706
1.42704	14.1519
1.4277	14.2503
1.42837	14.3444
1.42904	14.4152
1.42971	14.4431
1.43038	14.4335
1.43105	14.426
1.43172	14.4682
1.43239	14.5948
1.43306	14.8018
1.43373	15.0559
1.4344	15.3078
1.43507	15.508
1.43574	15.6359
1.43641	15.7076
1.43708	15.7689
1.43774	15.8529
1.43841	15.9615
1.43908	16.0932
1.43975	16.2258
1.44042	16.3416
1.44109	16.4345
1.44176	16.5568
1.44243	16.8371
1.4431	17.4635
1.44377	18.7107
1.44444	20.9021
1.44511	24.3529
1.44578	29.2581
1.44645	35.648
1.44712	43.3604
1.44778	52.0155
1.44845	61.0518
1.44912	69.8254
1.44979	77.6308
1.45046	83.8466
1.45113	87.9234
1.4518	89.5665
1.45247	88.7341
1.45314	85.6105
1.45381	80.6106
1.45448	74.3094
1.45515	67.2717
1.45582	60.0148
1.45649	52.9245
1.45716	46.3249
1.45782	40.4544
1.45849	35.4932
1.45916	31.695
1.45983	29.3814
1.4605	28.8503
1.46117	30.3575
1.46184	34.0796
1.46251	40.005
1.46318	47.8882
1.46385	57.2072
1.46452	67.2877
1.46519	77.3144
1.46586	86.354
1.46653	93.5548
1.4672	98.2444
1.46786	100
1.46853	98.722
1.4692	94.6108
1.46987	88.1765
1.47054	80.0679
1.47121	70.9305
1.47188	61.4299
1.47255	52.1251
1.47322	43.4764
1.47389	35.8275
1.47456	29.3901
1.47523	24.2627
1.4759	20.3847
1.47657	17.5768
1.47724	15.6349
1.4779	14.3308
1.47857	13.4686
1.47924	12.8907
1.47991	12.4919
1.48058	12.2024
1.48125	11.9768
1.48192	11.7944
1.48259	11.6572
1.48326	11.5729
1.48393	11.5379
1.4846	11.5305
1.48527	11.5501
1.48594	11.5795
1.48661	11.625
1.48728	11.6945
1.48794	11.798
1.48861	11.9242
1.48928	12.0463
1.48995	12.1265
1.49062	12.1594
1.49129	12.135
1.49196	12.0765
1.49263	12.0179
1.4933	11.9885
1.49397	11.9771
1.49464	11.9702
1.49531	11.9483
1.49598	11.9107
1.49665	11.8594
1.49732	11.8172
1.49798	11.8255
1.49865	11.9076
1.49932	12.0424
1.49999	12.2035
1.50066	12.3584

## Sheet: Fig. 2e
9D-1L			8D-2L			D:L=7:3			D:L=6:4			D:L=5:5			D:L=4:6			D:L=3:7			D:L=2:8
Column1	Column2		Column1	Column2		Column1	Column2		Column1	Column2		Column1	Column2		Column1	Column2		Column1	Column2		Column1	Column2
1.36035	10299.8		1.36035	8298.58		1.36035	8481.86		1.36035	7960.81		1.36035	7331.17		1.36035	5612.61		1.36035	4912.6		1.36035	3949.38
1.36102	11177.6		1.36102	9445.54		1.36102	9251.61		1.36102	8501.61		1.36102	7652.59		1.36102	5583.27		1.36102	4847.33		1.36102	3737.99
1.36169	11912.5		1.36169	10447.6		1.36169	9805.78		1.36169	8900.37		1.36169	7851.87		1.36169	5493.61		1.36169	4730.83		1.36169	3520.29
1.36236	12504.5		1.36236	11304.9		1.36236	10144.4		1.36236	9157.1		1.36236	7929		1.36236	5343.64		1.36236	4563.1		1.36236	3296.28
1.36303	12953.7		1.36303	12017.2		1.36303	10267.4		1.36303	9271.8		1.36303	7883.98		1.36303	5133.36		1.36303	4344.14		1.36303	3065.96
1.3637	13257.5		1.3637	12647.7		1.3637	10164.5		1.3637	9240.81		1.3637	7704.27		1.3637	4843.72		1.3637	4050.95		1.3637	2816.49
1.36437	13426		1.36437	13104.7		1.36437	9836.58		1.36437	9064.82		1.36437	7401.37		1.36437	4501.1		1.36437	3713.89		1.36437	2565.54
1.36504	13455.2		1.36504	13320.6		1.36504	9302.02		1.36504	8746.67		1.36504	6991.39		1.36504	4121.59		1.36504	3355.65		1.36504	2326.93
1.36571	13338.5		1.36571	13237.2		1.36571	8601.29		1.36571	8301.01		1.36571	6495.67		1.36571	3725.95		1.36571	3005.41		1.36571	2114.37
1.36638	13054.5		1.36638	12818.5		1.36638	7793.08		1.36638	7748.78		1.36638	5943.48		1.36638	3343.58		1.36638	2689.64		1.36638	1937.43
1.36705	12567.7		1.36705	12083.9		1.36705	6947.61		1.36705	7115.97		1.36705	5369.94		1.36705	2992.97		1.36705	2422.95		1.36705	1799.37
1.36772	11867.9		1.36772	11096.2		1.36772	6133.67		1.36772	6441.63		1.36772	4809.19		1.36772	2687.5		1.36772	2209.87		1.36772	1700.37
1.36839	10961.9		1.36839	9950.64		1.36839	5389.1		1.36839	5761.36		1.36839	4304.78		1.36839	2442.32		1.36839	2053.06		1.36839	1639.76
1.36907	9896.63		1.36907	8758.37		1.36907	4744.75		1.36907	5114.09		1.36907	3883.02		1.36907	2269.29		1.36907	1948.6		1.36907	1611.66
1.36974	8756.78		1.36974	7618.47		1.36974	4219.38		1.36974	4537.87		1.36974	3559.2		1.36974	2179.88		1.36974	1893.37		1.36974	1616.13
1.37041	7637.89		1.37041	6603.59		1.37041	3822.34		1.37041	4060.75		1.37041	3340.53		1.37041	2169.58		1.37041	1882.63		1.37041	1650.13
1.37108	6645.04		1.37108	5770.23		1.37108	3549.99		1.37108	3707.05		1.37108	3220.03		1.37108	2223.88		1.37108	1909.49		1.37108	1707.15
1.37175	5849.13		1.37175	5142.8		1.37175	3389.75		1.37175	3480.39		1.37175	3177.89		1.37175	2324.15		1.37175	1963.44		1.37175	1776.94
1.37242	5271.05		1.37242	4710.55		1.37242	3328.48		1.37242	3370.3		1.37242	3198.38		1.37242	2440.37		1.37242	2037.14		1.37242	1853.52
1.37309	4914.56		1.37309	4459.41		1.37309	3359.03		1.37309	3359.74		1.37309	3266.43		1.37309	2548.66		1.37309	2118.36		1.37309	1936.74
1.37376	4745.48		1.37376	4365.25		1.37376	3456.18		1.37376	3418.7		1.37376	3373.97		1.37376	2641.45		1.37376	2198.32		1.37376	2025.84
1.37443	4721.17		1.37443	4403.9		1.37443	3611.54		1.37443	3527.29		1.37443	3506.62		1.37443	2723.31		1.37443	2274.27		1.37443	2119.78
1.3751	4796.5		1.3751	4547.81		1.3751	3813.22		1.3751	3674.64		1.3751	3654.23		1.3751	2804.54		1.3751	2353.36		1.3751	2221.14
1.37577	4934.07		1.37577	4760.81		1.37577	4051.39		1.37577	3846.48		1.37577	3813.93		1.37577	2900.57		1.37577	2444.3		1.37577	2328.31
1.37644	5118.31		1.37644	5012.31		1.37644	4299.68		1.37644	4038.83		1.37644	3989.95		1.37644	3015.83		1.37644	2551.48		1.37644	2435.71
1.37711	5337.12		1.37711	5273.97		1.37711	4539.66		1.37711	4242.45		1.37711	4185.09		1.37711	3147.66		1.37711	2675.78		1.37711	2537.35
1.37778	5575.69		1.37778	5529.52		1.37778	4770		1.37778	4453.22		1.37778	4401.57		1.37778	3288		1.37778	2819.19		1.37778	2630.49
1.37845	5845.5		1.37845	5782.07		1.37845	4998.71		1.37845	4671.27		1.37845	4637.78		1.37845	3431		1.37845	2970.94		1.37845	2724.46
1.37913	6147.34		1.37913	6045.64		1.37913	5225.45		1.37913	4899.12		1.37913	4883.79		1.37913	3583.52		1.37913	3121.08		1.37913	2823.58
1.3798	6486.02		1.3798	6340.5		1.3798	5456.6		1.3798	5150.28		1.3798	5128.6		1.3798	3757.01		1.3798	3269.7		1.3798	2936.14
1.38047	6856.89		1.38047	6673.16		1.38047	5696.76		1.38047	5441.58		1.38047	5369		1.38047	3953.33		1.38047	3425.48		1.38047	3069.88
1.38114	7258.68		1.38114	7045.83		1.38114	5954.9		1.38114	5772.85		1.38114	5610.79		1.38114	4186.19		1.38114	3596.39		1.38114	3235.67
1.38181	7687.51		1.38181	7448.17		1.38181	6229.95		1.38181	6152.99		1.38181	5873.91		1.38181	4450.98		1.38181	3785.09		1.38181	3432.51
1.38248	8130.85		1.38248	7868.67		1.38248	6534.15		1.38248	6571.58		1.38248	6178.76		1.38248	4742.42		1.38248	3986.24		1.38248	3655.48
1.38315	8586.82		1.38315	8305.8		1.38315	6884.01		1.38315	7015.06		1.38315	6525.41		1.38315	5051.19		1.38315	4200		1.38315	3894.17
1.38382	9076.18		1.38382	8757.32		1.38382	7289.96		1.38382	7472.1		1.38382	6908.75		1.38382	5376.49		1.38382	4420.26		1.38382	4146.32
1.38449	9608.44		1.38449	9232.74		1.38449	7743.16		1.38449	7930.21		1.38449	7317.02		1.38449	5727.35		1.38449	4653.52		1.38449	4402.51
1.38516	10204.1		1.38516	9742.13		1.38516	8226.17		1.38516	8386.12		1.38516	7738.89		1.38516	6107.97		1.38516	4916.77		1.38516	4658.5
1.38583	10862.6		1.38583	10284.7		1.38583	8727.05		1.38583	8851.24		1.38583	8180.27		1.38583	6511.79		1.38583	5230.93		1.38583	4925.34
1.3865	11579.1		1.3865	10889		1.3865	9242.28		1.3865	9335.34		1.3865	8658.22		1.3865	6948.03		1.3865	5612.58		1.3865	5228.21
1.38717	12337		1.38717	11564		1.38717	9778.26		1.38717	9876.86		1.38717	9208.13		1.38717	7414.49		1.38717	6076.89		1.38717	5591.23
1.38784	13123.5		1.38784	12336.3		1.38784	10360.8		1.38784	10493.6		1.38784	9866.21		1.38784	7932.45		1.38784	6631.71		1.38784	6035.91
1.38851	13961.9		1.38851	13222.6		1.38851	11026		1.38851	11206.8		1.38851	10661		1.38851	8532.37		1.38851	7286.74		1.38851	6582.38
1.38919	14915.4		1.38919	14230.7		1.38919	11834		1.38919	12046.6		1.38919	11637.6		1.38919	9287.7		1.38919	8061.26		1.38919	7258.57
1.38986	16051.1		1.38986	15381.6		1.38986	12851		1.38986	13058.5		1.38986	12848.8		1.38986	10275.3		1.38986	8992.04		1.38986	8086.98
1.39053	17470		1.39053	16726.5		1.39053	14148.4		1.39053	14325.7		1.39053	14340.5		1.39053	11565.4		1.39053	10121.4		1.39053	9100.99
1.3912	19265		1.3912	18343.1		1.3912	15796.5		1.3912	15959.1		1.3912	16178.7		1.3912	13212		1.3912	11511.2		1.3912	10352.1
1.39187	21541.1		1.39187	20377.4		1.39187	17864.9		1.39187	18064.7		1.39187	18424.1		1.39187	15244.5		1.39187	13219		1.39187	11889.4
1.39254	24404.7		1.39254	22963.3		1.39254	20421.2		1.39254	20754		1.39254	21144.7		1.39254	17672.9		1.39254	15312		1.39254	13755.5
1.39321	27962		1.39321	26264.6		1.39321	23509.5		1.39321	24083.6		1.39321	24402.6		1.39321	20496.1		1.39321	17847.7		1.39321	15945
1.39388	32311.3		1.39388	30390.2		1.39388	27177.6		1.39388	28070.3		1.39388	28258		1.39388	23690.1		1.39388	20820.2		1.39388	18425.8
1.39455	37526.1		1.39455	35380.8		1.39455	31482.8		1.39455	32701		1.39455	32768		1.39455	27255.3		1.39455	24207.9		1.39455	21135
1.39522	43590.4		1.39522	41208.3		1.39522	36461.7		1.39522	37953		1.39522	37911		1.39522	31156.9		1.39522	27913.1		1.39522	23970.8
1.39589	50431.5		1.39589	47824.1		1.39589	42059.3		1.39589	43811		1.39589	43569.6		1.39589	35351.7		1.39589	31781.3		1.39589	26826.5
1.39656	57914.4		1.39656	55120.6		1.39656	48147		1.39656	50219.5		1.39656	49565.9		1.39656	39747.5		1.39656	35658.9		1.39656	29595.3
1.39723	65894.7		1.39723	62962.1		1.39723	54556		1.39723	57067.4		1.39723	55674.4		1.39723	44202.8		1.39723	39356.9		1.39723	32179.6
1.3979	74236.8		1.3979	71144		1.3979	61087.5		1.3979	64183.4		1.3979	61657.7		1.3979	48566.4		1.3979	42740.2		1.3979	34491.1
1.39857	82828.7		1.39857	79479		1.39857	67542.1		1.39857	71337.1		1.39857	67316.9		1.39857	52650.6		1.39857	45728.8		1.39857	36404
1.39925	91590.9		1.39925	87753		1.39925	73842.7		1.39925	78265.7		1.39925	72540.4		1.39925	56250.5		1.39925	48224.9		1.39925	37833.7
1.39992	100437		1.39992	95759.3		1.39992	79974.4		1.39992	84736.1		1.39992	77275.4		1.39992	59192.8		1.39992	50217.2		1.39992	38720.4
1.40059	109235		1.40059	103370		1.40059	85951.3		1.40059	90576		1.40059	81425		1.40059	61313.8		1.40059	51642.8		1.40059	39006.4
1.40126	117785		1.40126	110582		1.40126	91631.3		1.40126	95710.8		1.40126	84903.4		1.40126	62542.2		1.40126	52440.2		1.40126	38687.8
1.40193	125883		1.40193	117411		1.40193	96823.1		1.40193	100080		1.40193	87633.6		1.40193	62838.9		1.40193	52567.4		1.40193	37809.5
1.4026	133397		1.4026	123877		1.4026	101286		1.4026	103621		1.4026	89548		1.4026	62233.7		1.4026	51950.1		1.4026	36472.9
1.40327	140271		1.40327	129942		1.40327	104732		1.40327	106229		1.40327	90540.5		1.40327	60841.1		1.40327	50591.4		1.40327	34790.1
1.40394	146535		1.40394	135534		1.40394	106953		1.40394	107794		1.40394	90544.5		1.40394	58805.5		1.40394	48556.5		1.40394	32862.6
1.40461	152322		1.40461	140467		1.40461	107925		1.40461	108200		1.40461	89574.2		1.40461	56257.9		1.40461	45946.6		1.40461	30853.2
1.40528	157715		1.40528	144546		1.40528	107731		1.40528	107393		1.40528	87668.1		1.40528	53310.3		1.40528	42970.4		1.40528	28953.4
1.40595	162643		1.40595	147590		1.40595	106540		1.40595	105380		1.40595	84877.3		1.40595	50050.8		1.40595	39819.8		1.40595	27331.2
1.40662	166759		1.40662	149423		1.40662	104402		1.40662	102285		1.40662	81354.3		1.40662	46603.3		1.40662	36723.6		1.40662	26200.1
1.40729	169572		1.40729	149817		1.40729	101361		1.40729	98250		1.40729	77261		1.40729	43087.3		1.40729	33924.4		1.40729	25795
1.40796	170604		1.40796	148598		1.40796	97403.4		1.40796	93405.6		1.40796	72755.7		1.40796	39687		1.40796	31650		1.40796	26356.9
1.40863	169445		1.40863	145651		1.40863	92450.7		1.40863	87864.5		1.40863	67931.6		1.40863	36680		1.40863	30164.1		1.40863	28064.6
1.40931	165903		1.40931	140947		1.40931	86526.1		1.40931	81751		1.40931	62902.3		1.40931	34380.5		1.40931	29734		1.40931	31030.3
1.40998	160111		1.40998	134576		1.40998	79793.4		1.40998	75232.6		1.40998	57866.3		1.40998	33082.2		1.40998	30604.8		1.40998	35294.6
1.41065	152395		1.41065	126845		1.41065	72540.2		1.41065	68558.4		1.41065	53088.2		1.41065	33031.5		1.41065	32961.3		1.41065	40789.6
1.41132	143115		1.41132	118111		1.41132	65173.3		1.41132	62037.7		1.41132	48943.4		1.41132	34401.5		1.41132	36840		1.41132	47258.9
1.41199	132575		1.41199	108699		1.41199	58090.2		1.41199	56089.6		1.41199	45867.6		1.41199	37253.1		1.41199	42147.2		1.41199	54372.1
1.41266	121056		1.41266	98883.2		1.41266	51651.1		1.41266	51151.3		1.41266	44222.2		1.41266	41493.5		1.41266	48625		1.41266	61788.5
1.41333	108911		1.41333	88973.9		1.41333	46174.8		1.41333	47597.1		1.41333	44282.6		1.41333	46931.4		1.41333	55898.2		1.41333	69200.6
1.414	96508.7		1.414	79251.9		1.414	41907.5		1.414	45723.7		1.414	46150.3		1.414	53309.9		1.414	63557.4		1.414	76372.5
1.41467	84279		1.41467	70013		1.41467	39095.1		1.41467	45704.8		1.41467	49764.3		1.41467	60263		1.41467	71236.7		1.41467	83165.9
1.41534	72757.3		1.41534	61658		1.41534	37940		1.41534	47624.1		1.41534	54951.1		1.41534	67387.6		1.41534	78616.1		1.41534	89516.1
1.41601	62454.2		1.41601	54649.5		1.41601	38560		1.41601	51403.5		1.41601	61431.6		1.41601	74230.9		1.41601	85437.7		1.41601	95307.7
1.41668	53743.2		1.41668	49359.2		1.41668	40969.9		1.41668	56811.2		1.41668	68831.1		1.41668	80391.9		1.41668	91474.6		1.41668	100260
1.41735	46848.8		1.41735	46021.7		1.41735	44968.5		1.41735	63481.9		1.41735	76618		1.41735	85517.5		1.41735	96540.4		1.41735	104070
1.41802	41832.7		1.41802	44739		1.41802	50083.2		1.41802	70908.8		1.41802	84181.7		1.41802	89313.8		1.41802	100400		1.41802	106501
1.41869	38660.7		1.41869	45442.6		1.41869	55721.2		1.41869	78415.7		1.41869	90929.5		1.41869	91631		1.41869	102837		1.41869	107398
1.41937	37150.1		1.41937	47822.6		1.41937	61193.8		1.41937	85282.3		1.41937	96297.5		1.41937	92476.8		1.41937	103689		1.41937	106782
1.42004	36972.5		1.42004	51378.6		1.42004	65823.1		1.42004	90812.6		1.42004	99872.8		1.42004	91904.9		1.42004	102909		1.42004	104809
1.42071	37733		1.42071	55501.6		1.42071	69062.6		1.42071	94484.5		1.42071	101414		1.42071	90043.1		1.42071	100505		1.42071	101742
1.42138	38958.1		1.42138	59484.8		1.42138	70565.2		1.42138	95953.4		1.42138	100929		1.42138	86950.3		1.42138	96584.7		1.42138	97743.2
1.42205	40133.1		1.42205	62617.7		1.42205	70227.3		1.42205	95144.5		1.42205	98560.9		1.42205	82728.5		1.42205	91326.6		1.42205	92820.1
1.42272	40774.1		1.42272	64319.6		1.42272	68075.3		1.42272	92207.7		1.42272	94534.4		1.42272	77453.4		1.42272	84978.3		1.42272	86989.4
1.42339	40501		1.42339	64238.5		1.42339	64250.5		1.42339	87440.5		1.42339	89167.4		1.42339	71202.4		1.42339	77738.2		1.42339	80304.1
1.42406	39104.4		1.42406	62266.7		1.42406	59036.1		1.42406	81184.6		1.42406	82794		1.42406	64132.7		1.42406	69828		1.42406	72866.4
1.42473	36559.6		1.42473	58519.9		1.42473	52750.5		1.42473	73807		1.42473	75675.1		1.42473	56515.6		1.42473	61488.7		1.42473	64890
1.4254	33013.4		1.4254	53311.8		1.4254	45731.6		1.4254	65636.7		1.4254	68046.8		1.4254	48650.2		1.4254	53000.2		1.4254	56632.8
1.42607	28760.5		1.42607	47084.4		1.42607	38400.8		1.42607	57002.4		1.42607	60038.6		1.42607	40888.1		1.42607	44623.9		1.42607	48415.2
1.42674	24168.9		1.42674	40301.6		1.42674	31197.9		1.42674	48218.4		1.42674	51834.4		1.42674	33498.6		1.42674	36635.6		1.42674	40472
1.42741	19604.6		1.42741	33412.2		1.42741	24531		1.42741	39629.8		1.42741	43606.6		1.42741	26741.3		1.42741	29285		1.42741	32969.4
1.42808	15367.9		1.42808	26816.4		1.42808	18677.9		1.42808	31585.8		1.42808	35594.9		1.42808	20774.9		1.42808	22781.7		1.42808	26092
1.42876	11665		1.42876	20824.6		1.42876	13795.6		1.42876	24384.6		1.42876	28102.4		1.42876	15687.3		1.42876	17216.6		1.42876	19992.3
1.42943	8597.41		1.42943	15641.4		1.42943	9922.17		1.42943	18249.3		1.42943	21424.2		1.42943	11497.2		1.42943	12621.6		1.42943	14810.6
1.4301	6187.86		1.4301	11362		1.4301	6974.19		1.4301	13278.6		1.4301	15774.7		1.4301	8188.77		1.4301	8969.6		1.4301	10618.9
1.43077	4388.85		1.43077	8003		1.43077	4801.49		1.43077	9438.28		1.43077	11271.5		1.43077	5689.24		1.43077	6191.39		1.43077	7406.84
1.43144	3112.11		1.43144	5506.59		1.43144	3276.02		1.43144	6601.65		1.43144	7851.56		1.43144	3910.27		1.43144	4184.09		1.43144	5105.01
1.43211	2258.1		1.43211	3749.09		1.43211	2265.18		1.43211	4588.17		1.43211	5394.75		1.43211	2711.72		1.43211	2830.51		1.43211	3551.79
1.43278	1722.17		1.43278	2590.73		1.43278	1649.05		1.43278	3205.54		1.43278	3711.22		1.43278	1961.94		1.43278	1989.9		1.43278	2549.53
1.43345	1408.97		1.43345	1885.91		1.43345	1310.14		1.43345	2294.66		1.43345	2611.18		1.43345	1526.08		1.43345	1517.66		1.43345	1922.12
1.43412	1238.6		1.43412	1496.14		1.43412	1145.84		1.43412	1723.62		1.43412	1924.42		1.43412	1297.47		1.43412	1271.32		1.43412	1522.89
1.43479	1153.09		1.43479	1298.77		1.43479	1076.85		1.43479	1400.27		1.43479	1514.45		1.43479	1188.58		1.43479	1148.46		1.43479	1274.58
1.43546	1120.06		1.43546	1207.6		1.43546	1046.33		1.43546	1237.94		1.43546	1284.74		1.43546	1140.78		1.43546	1080.53		1.43546	1118.35
1.43613	1111.88		1.43613	1173.08		1.43613	1022.88		1.43613	1170.98		1.43613	1173.53		1.43613	1112.95		1.43613	1030.86		1.43613	1028.65
1.4368	1113.41		1.4368	1162.29		1.4368	1006.03		1.4368	1149.33		1.4368	1120.63		1.4368	1089.79		1.4368	989.82		1.4368	991.62
1.43747	1113.81		1.43747	1153.44		1.43747	996.39		1.43747	1139.62		1.43747	1101.85		1.43747	1063.38		1.43747	957.85		1.43747	982.86
1.43814	1103.81		1.43814	1140.51		1.43814	996.99		1.43814	1120.27		1.43814	1100.97		1.43814	1034.31		1.43814	936.25		1.43814	982.81
1.43882	1083.71		1.43882	1120.94		1.43882	1003.7		1.43882	1088.19		1.43882	1103.05		1.43882	1006.56		1.43882	914.91		1.43882	977.02
1.43949	1055.72		1.43949	1092.26		1.43949	1009.32		1.43949	1046.19		1.43949	1097.7		1.43949	987.95		1.43949	892.01		1.43949	959.29
1.44016	1024.33		1.44016	1051.98		1.44016	1007.58		1.44016	1001.65		1.44016	1078.57		1.44016	980.69		1.44016	871.77		1.44016	935.69
1.44083	997.34		1.44083	1009.21		1.44083	994.43		1.44083	960.06		1.44083	1047.47		1.44083	980.66		1.44083	854.8		1.44083	912.24
1.4415	975.93		1.4415	974.35		1.4415	971.26		1.4415	929.01		1.4415	1013.13		1.4415	976.36		1.4415	841.59		1.4415	899.84
1.44217	961.63		1.44217	951.73		1.44217	946.65		1.44217	913.93		1.44217	980.78		1.44217	961.55		1.44217	829.59		1.44217	901.69
1.44284	949.29		1.44284	943.12		1.44284	927.23		1.44284	914.29		1.44284	955.58		1.44284	935.28		1.44284	819.6		1.44284	907.87
1.44351	937.76		1.44351	944.72		1.44351	919.55		1.44351	926.12		1.44351	936.93		1.44351	897.99		1.44351	816.23		1.44351	912.06
1.44418	932.44		1.44418	953.11		1.44418	923.63		1.44418	942.36		1.44418	922.55		1.44418	856.42		1.44418	811.73		1.44418	909.41
1.44485	939.31		1.44485	960.33		1.44485	938.12		1.44485	953.27		1.44485	912.12		1.44485	822.33		1.44485	809.94		1.44485	895.73
1.44552	956.93		1.44552	963.37		1.44552	958.02		1.44552	952.2		1.44552	904.97		1.44552	802.6		1.44552	811.93		1.44552	871.73
1.44619	983.65		1.44619	964.16		1.44619	974.98		1.44619	941.54		1.44619	900.2		1.44619	804.75		1.44619	814.17		1.44619	843.68
1.44686	1012.71		1.44686	966		1.44686	984.73		1.44686	927		1.44686	902.39		1.44686	823.49		1.44686	815.06		1.44686	819.87
1.44753	1038.07		1.44753	970.15		1.44753	987.93		1.44753	915.4		1.44753	914.03		1.44753	850.63		1.44753	815.53		1.44753	810.58
1.4482	1051.17		1.4482	980.3		1.4482	985.25		1.4482	911.7		1.4482	931.74		1.4482	879.23		1.4482	819.72		1.4482	820.37
1.44888	1054.23		1.44888	995.87		1.44888	978.98		1.44888	920.13		1.44888	955		1.44888	897.3		1.44888	834.22		1.44888	851.1
1.44955	1055.65		1.44955	1022.17		1.44955	971.1		1.44955	942.37		1.44955	984.89		1.44955	902.28		1.44955	859.34		1.44955	897.46
1.45022	1065.09		1.45022	1058.63		1.45022	966.34		1.45022	972.02		1.45022	1021.83		1.45022	899		1.45022	900.4		1.45022	950.27
1.45089	1084.54		1.45089	1106.8		1.45089	966.92		1.45089	1002.87		1.45089	1066.54		1.45089	894.7		1.45089	953.52		1.45089	1005.56
1.45156	1124.26		1.45156	1168.81		1.45156	974.92		1.45156	1035.18		1.45156	1114.84		1.45156	907.17		1.45156	1009.95		1.45156	1054.49
1.45223	1185.81		1.45223	1241.67		1.45223	1000		1.45223	1069.31		1.45223	1169.87		1.45223	940.75		1.45223	1061.92		1.45223	1092.47
1.4529	1274.89		1.4529	1323.67		1.4529	1048.86		1.4529	1108.11		1.4529	1237.51		1.4529	996.15		1.4529	1109.26		1.4529	1126.31
1.45357	1383.52		1.45357	1410		1.45357	1124.68		1.45357	1158.51		1.45357	1318.56		1.45357	1071.8		1.45357	1150.04		1.45357	1165.49
1.45424	1504.66		1.45424	1494.62		1.45424	1230.33		1.45424	1231.97		1.45424	1419.08		1.45424	1160.1		1.45424	1191.15		1.45424	1220.71
1.45491	1631.31		1.45491	1583.06		1.45491	1370.47		1.45491	1343.58		1.45491	1545.17		1.45491	1267.97		1.45491	1246.76		1.45491	1304.74
1.45558	1755.7		1.45558	1679.68		1.45558	1548.78		1.45558	1503.23		1.45558	1701.6		1.45558	1408.08		1.45558	1340.43		1.45558	1439.29
1.45625	1902.37		1.45625	1815.73		1.45625	1774.35		1.45625	1727.61		1.45625	1905.09		1.45625	1607.11		1.45625	1508.08		1.45625	1651.86
1.45692	2110.17		1.45692	2027.32		1.45692	2059.16		1.45692	2033.54		1.45692	2170.03		1.45692	1897.46		1.45692	1783.99		1.45692	1960.5
1.45759	2415.24		1.45759	2346.36		1.45759	2416.87		1.45759	2432.05		1.45759	2514.46		1.45759	2300.93		1.45759	2196.7		1.45759	2380.27
1.45826	2886.73		1.45826	2824.74		1.45826	2861.95		1.45826	2938.4		1.45826	2966.64		1.45826	2845.28		1.45826	2785.62		1.45826	2930.74
1.45894	3479.47		1.45894	3426.46		1.45894	3383.11		1.45894	3540.57		1.45894	3507.2		1.45894	3508.89		1.45894	3521.45		1.45894	3596.72
1.45961	4193.47		1.45961	4151.52		1.45961	3980.36		1.45961	4238.54		1.45961	4136.15		1.45961	4291.76		1.45961	4404.17		1.45961	4378.2
1.45997	5028.73		1.45997	4999.93		1.45997	4653.69		1.45997	5032.33		1.45997	4853.48		1.45997	5193.89		1.45997	5433.79		1.45997	5275.2

## Sheet: Fig. 2f
ee(HPLC, %)	ee(IM-MS, %)	Pearson correlation coefficient
-60	-55.4235	0.998473
-40	-34.4838
-20	-19.9622
0	-0.393842
20	20.3938
40	39.0701
60	59.7176
80	79.7995
-0.22	0.82
69.75	70.49
-48.45	-52.26
-6.74	-7.31
5.48	2.54
9.58	9.86
13.17	12.45
23.49	23.41
27.99	26.26
31.03	28.23
26.63	27.63
84.86	78.11
83.78	77.29
78.49	74.8
-0.65	2.23
-0.1	5.26
41.21	38.34
0.24	-0.43
0.48	-3.94
-0.06	0.21
77.83	75.91
71.65	74.06
76.83	76
-82.55	-77.2
-73.7	-74.16
-73.34	-75.67
-1.09	-3.48
68.4	65.88
67.58	66.16
-58.23	-59.02
-6.99	-4.23
45.19	43.86
16.96	17.86

## Sheet: Fig. 2g
entry	ee(IM-MS, %)	ee(HPLC, %)	Difference	Frequence
1	-55.42	-60	4.58	5.51624
2	-34.48	-40	5.52	5.36042
3	-19.96	-20	0.04	5.35
4	-0.39	0	-0.39	4.57652
5	20.39	20	0.39	2.88674
6	39.07	40	-0.93	2.75915
7	59.72	60	-0.28	2.41
8	79.8	80	-0.2	1.04
9	0.82	-0.22	1.04	0.999762
10	70.49	69.75	0.74	0.906863
11	-52.26	-48.45	-3.81	0.74
12	-7.31	-6.74	-0.57	0.393799
13	2.54	5.48	-2.94	0.274852
14	-3.48	-1.09	-2.39	0.037762
15	65.88	68.4	-2.52	-0.08244
16	66.16	67.58	-1.42	-0.2005
17	-59.02	-58.23	-0.79	-0.28238
18	-4.23	-6.99	2.76	-0.39384
19	43.86	45.19	-1.33	-0.46
20	17.86	16.96	0.9	-0.57
21	2.23	-0.65	2.88	-0.616
22	5.26	-0.1	5.36	-0.67516
23	38.34	41.21	-2.87	-0.7198
24	-0.43	0.24	-0.67	-0.78925
25	9.86	9.58	0.28	-0.83
26	12.45	13.17	-0.72	-0.92989
27	23.41	23.49	-0.08	-1.3285
28	26.26	27.99	-1.73	-1.42342
29	28.23	31.03	-2.8	-1.73053
30	27.63	26.63	1	-1.92
31	78.11	84.86	-6.75	-2.33
32	77.29	83.78	-6.49	-2.38824
33	74.8	78.49	-3.69	-2.5261
34	-3.94	0.48	-4.42	-2.79819
35	0.21	0.83	-0.62	-2.86814
36	75.91	77.83	-1.92	-2.94
37	74.06	71.65	2.41	-3.68782
38	76	76.83	-0.83	-3.81
39	-77.2	-82.55	5.35	-4.42
40	-74.16	-73.7	-0.46	-6.49796
41	-75.67	-73.34	-2.33	-6.75079

## Sheet: Fig. 2i&2j
substrate	entry	Ts	tR	ee	average	std		substrate	entry	Ts	tR	ee	average	std
5a	L2-219-1	35.7407	64.2593	28.5186				7a	R-194	84.4112	15.5888	68.8224
	L2-219-2	33.5866	66.4134	32.8268	33.1137	4.74501			R-194-1	86.3715	13.6285	72.743	71.5692	2.38716
	L2-219-3	31.0022	68.9978	37.9956					R-194-2	86.5711	13.4289	73.1422
	L3-219-1	12.2327	87.7673	75.5346					S-194	12.2072	87.7928	-75.5856
	L3-219-2	12.9352	87.0648	74.1296	76.3251	2.67973			S-194-1	13.2587	86.7413	-73.4826	-74.5644	1.05281
	L3-219-3	10.3444	89.6556	79.3112					S-194-2	12.6875	87.3125	-74.625
5b	L2-229	32.84	67.16	34.32				7b	R-219	11.0835	88.9165	77.833
	L2-229-4	36.0034	63.9966	27.9932	31.1142	3.16425			R-219-1	14.176	85.824	71.648	75.4362	3.31899
	L2-229-5	34.4853	65.5147	31.0294					R-Ru-2	11.5866	88.4143	76.8277
	L3-229-1	7.5695	92.4305	84.861					S-219	91.2768	8.7232	-82.5536
	L3-229-2	8.1076	91.8924	83.7848	82.379	3.40966			S-219-1	86.8505	13.1495	-73.701	-76.5304	5.21943
	L3-229-3	10.7544	89.2456	78.4912					S-219-2	86.6683	13.3317	-73.3366

## Sheet: 1430 reactions
Index	Substrate	Photocatalyst	Organocatalyst	File name	AR	ee (IM-MS)
1	S1	P1	L1	S1-P1-L1	0.189076	0.00632185
2	S1	P1	L2	S1-P1-L2	0.566487	0.446615
3	S1	P1	L3	S1-P1-L3	0.391444	0.799488
4	S1	P1	L4	S1-P1-L4	1.17715	-0.608789
5	S1	P1	L5	S1-P1-L5	0.412439	-0.0516179
6	S1	P1	L6	S1-P1-L6	0.103502	0.405252
7	S1	P1	L7	S1-P1-L7	0.71014	-0.144374
8	S1	P1	L8	S1-P1-L8	0.403201	-0.0426441
9	S1	P1	L9	S1-P1-L9	0.229307	-0.212149
10	S1	P1	L10	S1-P1-L10	0.556446	-0.433825
11	S1	P1	L11	S1-P1-L11	0.117686	0.0218501
12	S1	P2	L1	S1-P2-L1	0.140847	0.0713781
13	S1	P2	L2	S1-P2-L2	0.815974	0.480562
14	S1	P2	L3	S1-P2-L3	0.316026	0.807504
15	S1	P2	L4	S1-P2-L4	1.00854	-0.594397
16	S1	P2	L5	S1-P2-L5	0.411614	-0.0360546
17	S1	P2	L6	S1-P2-L6	0.0873693	0.347501
18	S1	P2	L7	S1-P2-L7	0.236821	-0.177969
19	S1	P2	L8	S1-P2-L8	0.326113	-0.0523994
20	S1	P2	L9	S1-P2-L9	0.40287	-0.22985
21	S1	P2	L10	S1-P2-L10	0.370941	-0.418234
22	S1	P2	L11	S1-P2-L11	0.0656703	0.0373722
23	S1	P3	L1	S1-P3-L1	0.175062	0.0409954
24	S1	P3	L2	S1-P3-L2	0.814802	0.453383
25	S1	P3	L3	S1-P3-L3	0.333029	0.743885
26	S1	P3	L4	S1-P3-L4	0.841629	-0.587282
27	S1	P3	L5	S1-P3-L5	0.484278	-0.0293388
28	S1	P3	L6	S1-P3-L6	0.0986642	0.471539
29	S1	P3	L7	S1-P3-L7	0.458126	-0.151668
30	S1	P3	L8	S1-P3-L8	0.280111	-0.0667314
31	S1	P3	L9	S1-P3-L9	0.539505	-0.192816
32	S1	P3	L10	S1-P3-L10	0.452549	-0.40176
33	S1	P3	L11	S1-P3-L11	0.162033	0.0025495
34	S1	P4	L1	S1-P4-L1	0.180518	0.05913
35	S1	P4	L2	S1-P4-L2	0.668828	0.447555
36	S1	P4	L3	S1-P4-L3	0.250261	0.778861
37	S1	P4	L4	S1-P4-L4	1.12837	-0.543717
38	S1	P4	L5	S1-P4-L5	0.289639	-0.0372523
39	S1	P4	L6	S1-P4-L6	0.0765365	0.371242
40	S1	P4	L7	S1-P4-L7	0.448778	-0.124579
41	S1	P4	L8	S1-P4-L8	0.255609	-0.0667084
42	S1	P4	L9	S1-P4-L9	0.556428	-0.142556
43	S1	P4	L10	S1-P4-L10	0.628789	-0.477164
44	S1	P4	L11	S1-P4-L11	0.148563	0.00475887
45	S1	P5	L1	S1-P5-L1	0.157796	0.064268
46	S1	P5	L2	S1-P5-L2	0.736535	0.44253
47	S1	P5	L3	S1-P5-L3	0.243009	0.729188
48	S1	P5	L4	S1-P5-L4	0.702395	-0.590287
49	S1	P5	L5	S1-P5-L5	0.426	-0.0331955
50	S1	P5	L6	S1-P5-L6	0.0715298	0.392046
51	S1	P5	L7	S1-P5-L7	0.330729	-0.163722
52	S1	P5	L8	S1-P5-L8	0.204572	-0.0783218
53	S1	P5	L9	S1-P5-L9	0.439758	-0.164361
54	S1	P5	L10	S1-P5-L10	0.389506	-0.396938
55	S1	P5	L11	S1-P5-L11	0.0652249	0.0172017
56	S1	P6	L1	S1-P6-L1	0.188051	0.0317649
57	S1	P6	L2	S1-P6-L2	0.817746	0.426944
58	S1	P6	L3	S1-P6-L3	0.239314	0.726004
59	S1	P6	L4	S1-P6-L4	1.19713	-0.592189
60	S1	P6	L5	S1-P6-L5	0.391133	-0.0268668
61	S1	P6	L6	S1-P6-L6	0.0783759	0.365512
62	S1	P6	L7	S1-P6-L7	0.466191	-0.14021
63	S1	P6	L8	S1-P6-L8	0.267414	-0.0624541
64	S1	P6	L9	S1-P6-L9	0.510411	-0.156043
65	S1	P6	L10	S1-P6-L10	0.456547	-0.405873
66	S1	P6	L11	S1-P6-L11	0.0854188	0.0240834
67	S1	P7	L1	S1-P7-L1	0.0504622	0.0508629
68	S1	P7	L2	S1-P7-L2	0.233789	0.473157
69	S1	P7	L3	S1-P7-L3	0.0802558	0.674354
70	S1	P7	L4	S1-P7-L4	0.198674	-0.637389
71	S1	P7	L5	S1-P7-L5	0.085002	-0.011141
72	S1	P7	L6	S1-P7-L6	0.0614332	0.377878
73	S1	P7	L7	S1-P7-L7	0.12818	-0.0743755
74	S1	P7	L8	S1-P7-L8	0.0535426	-0.071883
75	S1	P7	L9	S1-P7-L9	0.0782683	-0.113079
76	S1	P7	L10	S1-P7-L10	0.695562	-0.582736
77	S1	P7	L11	S1-P7-L11	0.135419	-0.215322
78	S1	P8	L1	S1-P8-L1	0.0579128	0.022456
79	S1	P8	L2	S1-P8-L2	0.280179	0.458776
80	S1	P8	L3	S1-P8-L3	0.122124	0.658559
81	S1	P8	L4	S1-P8-L4	0.400893	-0.597478
82	S1	P8	L5	S1-P8-L5	0.160692	-0.0227753
83	S1	P8	L6	S1-P8-L6	0.0848748	0.350783
84	S1	P8	L7	S1-P8-L7	0.37968	-0.115852
85	S1	P8	L8	S1-P8-L8	0.155334	-0.0525881
86	S1	P8	L9	S1-P8-L9	0.29854	-0.108311
87	S1	P8	L10	S1-P8-L10	0.792368	-0.574739
88	S1	P8	L11	S1-P8-L11	0.0640654	0.00682448
89	S1	P9	L1	S1-P9-L1	0.0687935	0.00555529
90	S1	P9	L2	S1-P9-L2	0.427464	0.45922
91	S1	P9	L3	S1-P9-L3	0.288457	0.767091
92	S1	P9	L4	S1-P9-L4	0.665864	-0.559057
93	S1	P9	L5	S1-P9-L5	0.138491	-0.0264435
94	S1	P9	L6	S1-P9-L6	0.107424	0.347608
95	S1	P9	L7	S1-P9-L7	0.313799	-0.146872
96	S1	P9	L8	S1-P9-L8	0.162566	-0.0573574
97	S1	P9	L9	S1-P9-L9	0.202331	-0.190107
98	S1	P9	L10	S1-P9-L10	0.539713	-0.598536
99	S1	P9	L11	S1-P9-L11	0.165319	0.00838419
100	S1	P10	L1	S1-P10-L1	0.0630775	0.0161868
101	S1	P10	L2	S1-P10-L2	0.144243	0.534529
102	S1	P10	L3	S1-P10-L3	0.0765346	0.607891
103	S1	P10	L4	S1-P10-L4	0.113382	-0.540081
104	S1	P10	L5	S1-P10-L5	0.081878	-0.04089
105	S1	P10	L6	S1-P10-L6	0.0510432	0.388418
106	S1	P10	L7	S1-P10-L7	0.119041	-0.0402872
107	S1	P10	L8	S1-P10-L8	0.0430178	-0.0190868
108	S1	P10	L9	S1-P10-L9	0.0994844	-0.0977737
109	S1	P10	L10	S1-P10-L10	0.203331	-0.646862
110	S1	P10	L11	S1-P10-L11	0.0788498	0.0125214
111	S1	P11	L1	S1-P11-L1	0.0449277	0.0167429
112	S1	P11	L2	S1-P11-L2	0.170725	0.510804
113	S1	P11	L3	S1-P11-L3	0.120544	0.8036
114	S1	P11	L4	S1-P11-L4	0.300678	-0.642769
115	S1	P11	L5	S1-P11-L5	0.135828	-0.0294456
116	S1	P11	L6	S1-P11-L6	0.0748399	0.520493
117	S1	P11	L7	S1-P11-L7	0.204119	-0.12312
118	S1	P11	L8	S1-P11-L8	0.0936786	-0.123004
119	S1	P11	L9	S1-P11-L9	0.102756	-0.222956
120	S1	P11	L10	S1-P11-L10	0.36108	-0.675611
121	S1	P11	L11	S1-P11-L11	0.0778417	-0.0712839
122	S1	P12	L1	S1-P12-L1	0.0442463	0.00472346
123	S1	P12	L2	S1-P12-L2	0.267226	0.495402
124	S1	P12	L3	S1-P12-L3	0.121902	0.845059
125	S1	P12	L4	S1-P12-L4	0.602314	-0.621035
126	S1	P12	L5	S1-P12-L5	0.145093	-0.103275
127	S1	P12	L6	S1-P12-L6	0.0571856	0.4757
128	S1	P12	L7	S1-P12-L7	0.20193	-0.122703
129	S1	P12	L8	S1-P12-L8	0.0806936	-0.101269
130	S1	P12	L9	S1-P12-L9	0.147859	-0.221291
131	S1	P12	L10	S1-P12-L10	0.314228	-0.663266
132	S1	P12	L11	S1-P12-L11	0.0942327	-0.0266408
133	S1	P13	L1	S1-P13-L1	0.0226316	-0.00277806
134	S1	P13	L2	S1-P13-L2	0.0502624	0.476223
135	S1	P13	L3	S1-P13-L3	0.0495893	0.728161
136	S1	P13	L4	S1-P13-L4	0.141014	-0.633865
137	S1	P13	L5	S1-P13-L5	0.0608657	-0.0337976
138	S1	P13	L6	S1-P13-L6	0.0560106	0.4405
139	S1	P13	L7	S1-P13-L7	0.0727759	-0.0882975
140	S1	P13	L8	S1-P13-L8	0.0361375	-0.0715649
141	S1	P13	L9	S1-P13-L9	0.0438156	-0.15805
142	S1	P13	L10	S1-P13-L10	0.141065	-0.674261
143	S1	P13	L11	S1-P13-L11	0.043342	-0.0193947
144	S2	P1	L1	S2-P1-L1	0.103763	0.0223876
145	S2	P1	L2	S2-P1-L2	0.754482	0.550041
146	S2	P1	L3	S2-P1-L3	0.602356	0.874261
147	S2	P1	L4	S2-P1-L4	1.92364	-0.627631
148	S2	P1	L5	S2-P1-L5	0.731377	-0.0512901
149	S2	P1	L6	S2-P1-L6	0.123524	0.608785
150	S2	P1	L7	S2-P1-L7	0.652708	-0.0183742
151	S2	P1	L8	S2-P1-L8	0.251085	-0.145139
152	S2	P1	L9	S2-P1-L9	0.435897	-0.127865
153	S2	P1	L10	S2-P1-L10	0.668668	-0.372837
154	S2	P1	L11	S2-P1-L11	0.059395	0.0389041
155	S2	P2	L1	S2-P2-L1	0.09581	0.0484202
156	S2	P2	L2	S2-P2-L2	0.640709	0.531663
157	S2	P2	L3	S2-P2-L3	0.314729	0.90449
158	S2	P2	L4	S2-P2-L4	1.24545	-0.651071
159	S2	P2	L5	S2-P2-L5	0.430622	-0.0394865
160	S2	P2	L6	S2-P2-L6	0.107539	0.653002
161	S2	P2	L7	S2-P2-L7	0.276072	-0.187108
162	S2	P2	L8	S2-P2-L8	0.244368	-0.084011
163	S2	P2	L9	S2-P2-L9	0.31774	-0.297335
164	S2	P2	L10	S2-P2-L10	0.31869	-0.444184
165	S2	P2	L11	S2-P2-L11	0.140767	0.010461
166	S2	P3	L1	S2-P3-L1	0.0710056	0.0634508
167	S2	P3	L2	S2-P3-L2	0.295981	0.584652
168	S2	P3	L3	S2-P3-L3	0.226056	0.873971
169	S2	P3	L4	S2-P3-L4	0.932628	-0.745849
170	S2	P3	L5	S2-P3-L5	0.418887	-0.0754741
171	S2	P3	L6	S2-P3-L6	0.117215	0.639165
172	S2	P3	L7	S2-P3-L7	0.414506	-0.245047
173	S2	P3	L8	S2-P3-L8	0.217106	-0.136096
174	S2	P3	L9	S2-P3-L9	0.389449	-0.363296
175	S2	P3	L10	S2-P3-L10	0.303686	-0.518758
176	S2	P3	L11	S2-P3-L11	0.0550761	-0.0550216
177	S2	P4	L1	S2-P4-L1	0.359603	-0.0107451
178	S2	P4	L2	S2-P4-L2	1.76245	0.458124
179	S2	P4	L3	S2-P4-L3	0.517135	0.587508
180	S2	P4	L4	S2-P4-L4	3.67581	-0.661292
181	S2	P4	L5	S2-P4-L5	1.86296	-0.0652547
182	S2	P4	L6	S2-P4-L6	0.206629	0.141614
183	S2	P4	L7	S2-P4-L7	1.97413	-0.183844
184	S2	P4	L8	S2-P4-L8	0.650094	-0.0923117
185	S2	P4	L9	S2-P4-L9	1.73184	-0.29206
186	S2	P4	L10	S2-P4-L10	1.06491	-0.492633
187	S2	P4	L11	S2-P4-L11	0.430073	-0.0597857
188	S2	P5	L1	S2-P5-L1	0.760769	-0.00764935
189	S2	P5	L2	S2-P5-L2	3.65456	0.417269
190	S2	P5	L3	S2-P5-L3	0.682048	0.493098
191	S2	P5	L4	S2-P5-L4	3.73453	-0.606042
192	S2	P5	L5	S2-P5-L5	2.40704	-0.0578419
193	S2	P5	L6	S2-P5-L6	0.238401	0.0548147
194	S2	P5	L7	S2-P5-L7	2.35333	-0.162662
195	S2	P5	L8	S2-P5-L8	1.00491	-0.0856685
196	S2	P5	L9	S2-P5-L9	1.96162	-0.313844
197	S2	P5	L10	S2-P5-L10	0.830276	-0.363694
198	S2	P5	L11	S2-P5-L11	0.375446	-0.0505031
199	S2	P6	L1	S2-P6-L1	0.758348	0.00857844
200	S2	P6	L2	S2-P6-L2	3.15779	0.403323
201	S2	P6	L3	S2-P6-L3	0.854977	0.503798
202	S2	P6	L4	S2-P6-L4	4.55929	-0.582762
203	S2	P6	L5	S2-P6-L5	2.91466	-0.0857953
204	S2	P6	L6	S2-P6-L6	0.265453	0.0305358
205	S2	P6	L7	S2-P6-L7	3.09808	-0.171193
206	S2	P6	L8	S2-P6-L8	1.18118	-0.0830347
207	S2	P6	L9	S2-P6-L9	1.92254	-0.270795
208	S2	P6	L10	S2-P6-L10	1.21889	-0.373312
209	S2	P6	L11	S2-P6-L11	0.398156	-0.0559065
210	S2	P7	L1	S2-P7-L1	0.114603	-0.0175395
211	S2	P7	L2	S2-P7-L2	1.23446	0.470691
212	S2	P7	L3	S2-P7-L3	0.414138	0.461953
213	S2	P7	L4	S2-P7-L4	0.839226	-0.556395
214	S2	P7	L5	S2-P7-L5	0.364365	-0.0940423
215	S2	P7	L6	S2-P7-L6	0.151212	0.107212
216	S2	P7	L7	S2-P7-L7	0.478776	-0.13492
217	S2	P7	L8	S2-P7-L8	0.164101	-0.106379
218	S2	P7	L9	S2-P7-L9	0.349654	-0.307147
219	S2	P7	L10	S2-P7-L10	1.35883	-0.68353
220	S2	P7	L11	S2-P7-L11	0.052749	-0.158801
221	S2	P8	L1	S2-P8-L1	0.2473	-0.0150261
222	S2	P8	L2	S2-P8-L2	2.09712	0.441743
223	S2	P8	L3	S2-P8-L3	0.249746	0.538333
224	S2	P8	L4	S2-P8-L4	1.02876	-0.563159
225	S2	P8	L5	S2-P8-L5	0.788866	-0.0777084
226	S2	P8	L6	S2-P8-L6	0.183325	0.147837
227	S2	P8	L7	S2-P8-L7	0.442662	-0.180772
228	S2	P8	L8	S2-P8-L8	0.221455	-0.118204
229	S2	P8	L9	S2-P8-L9	0.541722	-0.319731
230	S2	P8	L10	S2-P8-L10	0.539761	-0.587891
231	S2	P8	L11	S2-P8-L11	0.129093	-0.0569032
232	S2	P9	L1	S2-P9-L1	0.197809	-0.00950743
233	S2	P9	L2	S2-P9-L2	1.79587	0.525253
234	S2	P9	L3	S2-P9-L3	0.337209	0.527201
235	S2	P9	L4	S2-P9-L4	1.01627	-0.48272
236	S2	P9	L5	S2-P9-L5	0.835581	-0.085635
237	S2	P9	L6	S2-P9-L6	0.273065	0.21941
238	S2	P9	L7	S2-P9-L7	1.15302	-0.178795
239	S2	P9	L8	S2-P9-L8	0.384401	-0.0689775
240	S2	P9	L9	S2-P9-L9	0.599017	-0.273538
241	S2	P9	L10	S2-P9-L10	1.20544	-0.58322
242	S2	P9	L11	S2-P9-L11	0.191915	-0.0837803
243	S2	P10	L1	S2-P10-L1	0.0910154	0.0232608
244	S2	P10	L2	S2-P10-L2	0.701926	0.536865
245	S2	P10	L3	S2-P10-L3	0.0917445	0.48111
246	S2	P10	L4	S2-P10-L4	0.197703	-0.59784
247	S2	P10	L5	S2-P10-L5	0.214774	-0.116433
248	S2	P10	L6	S2-P10-L6	0.137245	0.283584
249	S2	P10	L7	S2-P10-L7	0.246158	-0.0827501
250	S2	P10	L8	S2-P10-L8	0.0957578	-0.0743838
251	S2	P10	L9	S2-P10-L9	0.275965	-0.204553
252	S2	P10	L10	S2-P10-L10	0.310692	-0.60764
253	S2	P10	L11	S2-P10-L11	0.0257121	-0.136933
254	S2	P11	L1	S2-P11-L1	0.060281	0.0680643
255	S2	P11	L2	S2-P11-L2	0.778448	0.571345
256	S2	P11	L3	S2-P11-L3	0.0875371	0.609479
257	S2	P11	L4	S2-P11-L4	0.334432	-0.780701
258	S2	P11	L5	S2-P11-L5	0.304343	-0.0796414
259	S2	P11	L6	S2-P11-L6	0.138027	0.349374
260	S2	P11	L7	S2-P11-L7	0.544253	-0.151116
261	S2	P11	L8	S2-P11-L8	0.111486	-0.130561
262	S2	P11	L9	S2-P11-L9	0.331016	-0.30107
263	S2	P11	L10	S2-P11-L10	1.00237	-0.713067
264	S2	P11	L11	S2-P11-L11	0.0545561	-0.158053
265	S2	P12	L1	S2-P12-L1	0.141974	-0.0154518
266	S2	P12	L2	S2-P12-L2	0.475886	0.580725
267	S2	P12	L3	S2-P12-L3	0.195893	0.625961
268	S2	P12	L4	S2-P12-L4	0.72732	-0.715101
269	S2	P12	L5	S2-P12-L5	0.239486	-0.0986181
270	S2	P12	L6	S2-P12-L6	0.0847366	0.279146
271	S2	P12	L7	S2-P12-L7	0.334955	-0.206891
272	S2	P12	L8	S2-P12-L8	0.0059463	-0.0438103
273	S2	P12	L9	S2-P12-L9	0.476724	-0.239305
274	S2	P12	L10	S2-P12-L10	0.450463	-0.669291
275	S2	P12	L11	S2-P12-L11	0.0851571	-0.0305815
276	S2	P13	L1	S2-P13-L1	0.0658459	-0.00238619
277	S2	P13	L2	S2-P13-L2	0.280489	0.558489
278	S2	P13	L3	S2-P13-L3	0.0953141	0.550485
279	S2	P13	L4	S2-P13-L4	0.37967	-0.662547
280	S2	P13	L5	S2-P13-L5	0.0888055	-0.0737827
281	S2	P13	L6	S2-P13-L6	0.0839071	0.307652
282	S2	P13	L7	S2-P13-L7	0.183767	-0.138105
283	S2	P13	L8	S2-P13-L8	0.0112452	-0.037667
284	S2	P13	L9	S2-P13-L9	0.21285	-0.26111
285	S2	P13	L10	S2-P13-L10	0.22961	-0.655157
286	S2	P13	L11	S2-P13-L11	0.0687748	-0.0300419
287	S3	P1	L1	S3-P1-L1	0.240027	0.0379585
288	S3	P1	L2	S3-P1-L2	1.06975	0.429568
289	S3	P1	L3	S3-P1-L3	0.418278	0.608803
290	S3	P1	L4	S3-P1-L4	1.85244	-0.433817
291	S3	P1	L5	S3-P1-L5	0.784153	0.0495724
292	S3	P1	L6	S3-P1-L6	0.135063	0.293973
293	S3	P1	L7	S3-P1-L7	0.963814	-0.00956828
294	S3	P1	L8	S3-P1-L8	0.0565971	0.0370765
295	S3	P1	L9	S3-P1-L9	1.41189	-0.226298
296	S3	P1	L10	S3-P1-L10	0.344144	-0.29646
297	S3	P1	L11	S3-P1-L11	0.149491	0.100699
298	S3	P2	L1	S3-P2-L1	0.165624	-0.0544645
299	S3	P2	L2	S3-P2-L2	1.10658	0.314152
300	S3	P2	L3	S3-P2-L3	0.528986	0.362907
301	S3	P2	L4	S3-P2-L4	2.45007	-0.588218
302	S3	P2	L5	S3-P2-L5	1.04531	-0.123407
303	S3	P2	L6	S3-P2-L6	0.127489	0.135477
304	S3	P2	L7	S3-P2-L7	0.846481	-0.202623
305	S3	P2	L8	S3-P2-L8	0.0534895	-0.359597
306	S3	P2	L9	S3-P2-L9	1.07771	-0.393927
307	S3	P2	L10	S3-P2-L10	0.381219	-0.210499
308	S3	P2	L11	S3-P2-L11	0.194208	-0.155422
309	S3	P3	L1	S3-P3-L1	0.304352	-0.198523
310	S3	P3	L2	S3-P3-L2	1.18599	0.361283
311	S3	P3	L3	S3-P3-L3	0.635099	0.52196
312	S3	P3	L4	S3-P3-L4	2.50514	-0.324932
313	S3	P3	L5	S3-P3-L5	0.947549	0.0599445
314	S3	P3	L6	S3-P3-L6	0.16553	0.208257
315	S3	P3	L7	S3-P3-L7	1.31293	0.0811018
316	S3	P3	L8	S3-P3-L8	0.10288	-0.336351
317	S3	P3	L9	S3-P3-L9	1.23707	-0.237067
318	S3	P3	L10	S3-P3-L10	0.323336	-0.342341
319	S3	P3	L11	S3-P3-L11	0.173041	-0.103632
320	S3	P4	L1	S3-P4-L1	0.205295	0.0988341
321	S3	P4	L2	S3-P4-L2	1.1973	0.383594
322	S3	P4	L3	S3-P4-L3	0.518963	0.5165
323	S3	P4	L4	S3-P4-L4	2.01842	-0.3952
324	S3	P4	L5	S3-P4-L5	0.725528	0.0439357
325	S3	P4	L6	S3-P4-L6	0.159807	0.29889
326	S3	P4	L7	S3-P4-L7	1.26817	-0.00380853
327	S3	P4	L8	S3-P4-L8	0.0954233	-0.180218
328	S3	P4	L9	S3-P4-L9	1.11893	-0.151241
329	S3	P4	L10	S3-P4-L10	0.462894	-0.296995
330	S3	P4	L11	S3-P4-L11	0.0492222	0.124885
331	S3	P5	L1	S3-P5-L1	0.283116	0.0779305
332	S3	P5	L2	S3-P5-L2	1.49194	0.363091
333	S3	P5	L3	S3-P5-L3	0.832806	0.356703
334	S3	P5	L4	S3-P5-L4	1.96657	-0.376526
335	S3	P5	L5	S3-P5-L5	0.724443	-0.00765352
336	S3	P5	L6	S3-P5-L6	0.105462	0.27095
337	S3	P5	L7	S3-P5-L7	1.15584	-0.00440748
338	S3	P5	L8	S3-P5-L8	0.0645474	-0.171719
339	S3	P5	L9	S3-P5-L9	1.15159	-0.376032
340	S3	P5	L10	S3-P5-L10	0.339623	-0.289461
341	S3	P5	L11	S3-P5-L11	0.109109	0.0763921
342	S3	P6	L1	S3-P6-L1	0.246078	0.055254
343	S3	P6	L2	S3-P6-L2	1.40262	0.37643
344	S3	P6	L3	S3-P6-L3	0.776639	0.387771
345	S3	P6	L4	S3-P6-L4	0.736692	-0.339231
346	S3	P6	L5	S3-P6-L5	0.622634	0.0427212
347	S3	P6	L6	S3-P6-L6	0.0633869	0.165284
348	S3	P6	L7	S3-P6-L7	0.940251	-0.0283516
349	S3	P6	L8	S3-P6-L8	0.00970214	-0.121166
350	S3	P6	L9	S3-P6-L9	0.346454	-0.17748
351	S3	P6	L10	S3-P6-L10	0.373829	-0.134422
352	S3	P6	L11	S3-P6-L11	0.0235223	0.048956
353	S3	P7	L1	S3-P7-L1	0.0191736	-0.0926017
354	S3	P7	L2	S3-P7-L2	0.378058	0.450192
355	S3	P7	L3	S3-P7-L3	0.0786654	0.129508
356	S3	P7	L4	S3-P7-L4	0.35711	-0.324774
357	S3	P7	L5	S3-P7-L5	0.118004	-0.0163675
358	S3	P7	L6	S3-P7-L6	0.0580243	-0.00106847
359	S3	P7	L7	S3-P7-L7	0.446009	0.0367441
360	S3	P7	L8	S3-P7-L8	0.119017	-0.125829
361	S3	P7	L9	S3-P7-L9	0.189887	-0.0875065
362	S3	P7	L10	S3-P7-L10	0.565344	-0.284784
363	S3	P7	L11	S3-P7-L11	0.0338338	-0.27475
364	S3	P8	L1	S3-P8-L1	0.103484	0.0871113
365	S3	P8	L2	S3-P8-L2	1.05023	0.406278
366	S3	P8	L3	S3-P8-L3	0.405752	0.35379
367	S3	P8	L4	S3-P8-L4	0.765425	0.058827
368	S3	P8	L5	S3-P8-L5	0.363169	-0.0291843
369	S3	P8	L6	S3-P8-L6	0.13181	0.139128
370	S3	P8	L7	S3-P8-L7	0.501896	0.0451625
371	S3	P8	L8	S3-P8-L8	0.166053	0.0141459
372	S3	P8	L9	S3-P8-L9	0.389481	-0.100382
373	S3	P8	L10	S3-P8-L10	0.330305	-0.407648
374	S3	P8	L11	S3-P8-L11	0.0389593	0.0837003
375	S3	P9	L1	S3-P9-L1	0.0935071	0.0860482
376	S3	P9	L2	S3-P9-L2	0.923521	0.312526
377	S3	P9	L3	S3-P9-L3	0.110009	0.351043
378	S3	P9	L4	S3-P9-L4	0.392888	-0.153608
379	S3	P9	L5	S3-P9-L5	0.626052	0.12827
380	S3	P9	L6	S3-P9-L6	0.133042	0.208217
381	S3	P9	L7	S3-P9-L7	0.574024	0.0947186
382	S3	P9	L8	S3-P9-L8	0.12125	0.000674977
383	S3	P9	L9	S3-P9-L9	0.339485	-0.0740544
384	S3	P9	L10	S3-P9-L10	0.364016	-0.197856
385	S3	P9	L11	S3-P9-L11	0.0337372	-0.0238592
386	S3	P10	L1	S3-P10-L1	0.0430918	-0.0124517
387	S3	P10	L2	S3-P10-L2	0.225537	0.446122
388	S3	P10	L3	S3-P10-L3	0.0440209	0.204733
389	S3	P10	L4	S3-P10-L4	0.0920762	-0.0368443
390	S3	P10	L5	S3-P10-L5	0.111746	0.0253323
391	S3	P10	L6	S3-P10-L6	0.0831239	0.124319
392	S3	P10	L7	S3-P10-L7	0.140588	0.104939
393	S3	P10	L8	S3-P10-L8	0.0662308	0.0155474
394	S3	P10	L9	S3-P10-L9	0.12088	-0.0590953
395	S3	P10	L10	S3-P10-L10	0.0803693	-0.0755083
396	S3	P10	L11	S3-P10-L11	0.0103236	-0.177635
397	S3	P11	L1	S3-P11-L1	0.0351949	0.00120191
398	S3	P11	L2	S3-P11-L2	0.431535	0.453279
399	S3	P11	L3	S3-P11-L3	0.0520883	0.365831
400	S3	P11	L4	S3-P11-L4	0.249396	-0.176535
401	S3	P11	L5	S3-P11-L5	0.152052	-0.0844723
402	S3	P11	L6	S3-P11-L6	0.0951459	0.318292
403	S3	P11	L7	S3-P11-L7	0.259125	0.0968025
404	S3	P11	L8	S3-P11-L8	0.0704826	-0.0235731
405	S3	P11	L9	S3-P11-L9	0.205559	-0.0591687
406	S3	P11	L10	S3-P11-L10	0.563299	-0.269018
407	S3	P11	L11	S3-P11-L11	0.00506838	-0.183594
408	S3	P12	L1	S3-P12-L1	0.0289351	-0.0393574
409	S3	P12	L2	S3-P12-L2	0.421296	0.475303
410	S3	P12	L3	S3-P12-L3	0.124674	-0.230462
411	S3	P12	L4	S3-P12-L4	0.401383	-0.337333
412	S3	P12	L5	S3-P12-L5	0.210337	0.0539647
413	S3	P12	L6	S3-P12-L6	0.0663855	0.248472
414	S3	P12	L7	S3-P12-L7	0.24253	0.0587245
415	S3	P12	L8	S3-P12-L8	0.095324	-0.033055
416	S3	P12	L9	S3-P12-L9	0.230518	-0.111597
417	S3	P12	L10	S3-P12-L10	0.417809	-0.203388
418	S3	P12	L11	S3-P12-L11	0.033227	-0.00909374
419	S3	P13	L1	S3-P13-L1	0.030958	0.0522952
420	S3	P13	L2	S3-P13-L2	0.110836	0.434029
421	S3	P13	L3	S3-P13-L3	0.0754577	0.0699258
422	S3	P13	L4	S3-P13-L4	0.195184	-0.240869
423	S3	P13	L5	S3-P13-L5	0.144473	0.0832186
424	S3	P13	L6	S3-P13-L6	0.0532304	0.201716
425	S3	P13	L7	S3-P13-L7	0.106618	0.078882
426	S3	P13	L8	S3-P13-L8	0.0333511	-0.0260518
427	S3	P13	L9	S3-P13-L9	0.0731826	-0.140599
428	S3	P13	L10	S3-P13-L10	0.414905	-0.234434
429	S3	P13	L11	S3-P13-L11	0.015285	-0.162383
430	S4	P1	L1	S4-P1-L1	0.30759	0.0567437
431	S4	P1	L2	S4-P1-L2	1.60502	0.568216
432	S4	P1	L3	S4-P1-L3	0.143549	0.687868
433	S4	P1	L4	S4-P1-L4	3.03227	-0.629923
434	S4	P1	L5	S4-P1-L5	1.43562	-0.0212103
435	S4	P1	L6	S4-P1-L6	0.193499	0.385401
436	S4	P1	L7	S4-P1-L7	1.15779	-0.13942
437	S4	P1	L8	S4-P1-L8	0.298557	-0.106698
438	S4	P1	L9	S4-P1-L9	1.10089	-0.231077
439	S4	P1	L10	S4-P1-L10	0.494116	-0.331362
440	S4	P1	L11	S4-P1-L11	0.114636	0.10301
441	S4	P2	L1	S4-P2-L1	0.192009	-0.00483905
442	S4	P2	L2	S4-P2-L2	2.13596	0.459947
443	S4	P2	L3	S4-P2-L3	0.604083	0.298828
444	S4	P2	L4	S4-P2-L4	0.00228561	0.252585
445	S4	P2	L5	S4-P2-L5	1.25133	-0.00554547
446	S4	P2	L6	S4-P2-L6	0.0829348	0.0941402
447	S4	P2	L7	S4-P2-L7	0.69143	-0.15121
448	S4	P2	L8	S4-P2-L8	0.252656	-0.112738
449	S4	P2	L9	S4-P2-L9	1.13235	-0.29711
450	S4	P2	L10	S4-P2-L10	0.275387	-0.304937
451	S4	P2	L11	S4-P2-L11	0.0607498	-0.0359244
452	S4	P3	L1	S4-P3-L1	0.283961	-0.000321126
453	S4	P3	L2	S4-P3-L2	1.9477	0.412309
454	S4	P3	L3	S4-P3-L3	0.521549	0.466615
455	S4	P3	L4	S4-P3-L4	0.0510196	0.092639
456	S4	P3	L5	S4-P3-L5	1.00658	-0.00970578
457	S4	P3	L6	S4-P3-L6	0.102722	0.183718
458	S4	P3	L7	S4-P3-L7	1.03884	-0.174892
459	S4	P3	L8	S4-P3-L8	0.561643	-0.0942664
460	S4	P3	L9	S4-P3-L9	1.507	-0.327921
461	S4	P3	L10	S4-P3-L10	0.316152	-0.31412
462	S4	P3	L11	S4-P3-L11	0.134754	-0.0946921
463	S4	P4	L1	S4-P4-L1	0.314866	-0.000720205
464	S4	P4	L2	S4-P4-L2	1.80704	0.438906
465	S4	P4	L3	S4-P4-L3	0.528087	0.466011
466	S4	P4	L4	S4-P4-L4	0.0732898	0.172678
467	S4	P4	L5	S4-P4-L5	2.1891	-0.0668725
468	S4	P4	L6	S4-P4-L6	0.178792	0.150592
469	S4	P4	L7	S4-P4-L7	1.0643	-0.142568
470	S4	P4	L8	S4-P4-L8	0.598351	-0.0667397
471	S4	P4	L9	S4-P4-L9	1.20125	-0.326051
472	S4	P4	L10	S4-P4-L10	0.35486	-0.539651
473	S4	P4	L11	S4-P4-L11	0.0916941	-0.0422532
474	S4	P5	L1	S4-P5-L1	0.270758	0.00649012
475	S4	P5	L2	S4-P5-L2	1.67893	0.416837
476	S4	P5	L3	S4-P5-L3	0.468209	0.447239
477	S4	P5	L4	S4-P5-L4	0.047984	0.0806462
478	S4	P5	L5	S4-P5-L5	0.732171	-0.0263159
479	S4	P5	L6	S4-P5-L6	0.128396	0.149416
480	S4	P5	L7	S4-P5-L7	1.17487	-0.0213447
481	S4	P5	L8	S4-P5-L8	0.63504	-0.0962653
482	S4	P5	L9	S4-P5-L9	0.737914	-0.345749
483	S4	P5	L10	S4-P5-L10	0.371053	-0.341808
484	S4	P5	L11	S4-P5-L11	0.107399	-0.0494302
485	S4	P6	L1	S4-P6-L1	0.216628	0.0180623
486	S4	P6	L2	S4-P6-L2	1.53791	0.390765
487	S4	P6	L3	S4-P6-L3	0.349291	0.32254
488	S4	P6	L4	S4-P6-L4	0.0611039	0.109149
489	S4	P6	L5	S4-P6-L5	2.53129	-0.0430758
490	S4	P6	L6	S4-P6-L6	0.115938	0.182123
491	S4	P6	L7	S4-P6-L7	1.29803	0.0194864
492	S4	P6	L8	S4-P6-L8	0.744978	-0.0258245
493	S4	P6	L9	S4-P6-L9	1.76194	-0.255628
494	S4	P6	L10	S4-P6-L10	0.311043	-0.321389
495	S4	P6	L11	S4-P6-L11	0.2354	-0.037363
496	S4	P7	L1	S4-P7-L1	0.0452631	0.0617118
497	S4	P7	L2	S4-P7-L2	0.744364	0.435846
498	S4	P7	L3	S4-P7-L3	0.191924	0.426468
499	S4	P7	L4	S4-P7-L4	0.0703507	0.00441554
500	S4	P7	L5	S4-P7-L5	0.562021	0.0104226
501	S4	P7	L6	S4-P7-L6	0.0930879	0.264687
502	S4	P7	L7	S4-P7-L7	0.63121	-0.00416314
503	S4	P7	L8	S4-P7-L8	0.124791	-0.0990134
504	S4	P7	L9	S4-P7-L9	0.281888	-0.288735
505	S4	P7	L10	S4-P7-L10	0.956525	-0.595799
506	S4	P7	L11	S4-P7-L11	0.0220974	-0.258967
507	S4	P8	L1	S4-P8-L1	0.0838346	0.00885072
508	S4	P8	L2	S4-P8-L2	1.28001	0.479518
509	S4	P8	L3	S4-P8-L3	0.215799	0.466984
510	S4	P8	L4	S4-P8-L4	0.0509742	0.117451
511	S4	P8	L5	S4-P8-L5	0.600145	0.0122909
512	S4	P8	L6	S4-P8-L6	0.0661542	0.272445
513	S4	P8	L7	S4-P8-L7	1.17921	-0.0348459
514	S4	P8	L8	S4-P8-L8	0.190029	-0.102591
515	S4	P8	L9	S4-P8-L9	0.505339	-0.331411
516	S4	P8	L10	S4-P8-L10	0.744678	-0.625112
517	S4	P8	L11	S4-P8-L11	0.0155912	-0.378037
518	S4	P9	L1	S4-P9-L1	0.30482	0.177105
519	S4	P9	L2	S4-P9-L2	0.842167	0.397861
520	S4	P9	L3	S4-P9-L3	0.219222	0.49147
521	S4	P9	L4	S4-P9-L4	0.101447	-0.000214037
522	S4	P9	L5	S4-P9-L5	0.51146	-0.0153303
523	S4	P9	L6	S4-P9-L6	0.059615	0.218324
524	S4	P9	L7	S4-P9-L7	0.415241	-0.104996
525	S4	P9	L8	S4-P9-L8	0.12377	-0.10158
526	S4	P9	L9	S4-P9-L9	0.358969	-0.312909
527	S4	P9	L10	S4-P9-L10	0.475771	-0.541835
528	S4	P9	L11	S4-P9-L11	0.0836009	-0.128089
529	S4	P10	L1	S4-P10-L1	0.0371768	-0.0163713
530	S4	P10	L2	S4-P10-L2	0.221944	0.525988
531	S4	P10	L3	S4-P10-L3	0.0434313	0.453776
532	S4	P10	L4	S4-P10-L4	0.0691591	-0.488668
533	S4	P10	L5	S4-P10-L5	0.0656147	-0.0835083
534	S4	P10	L6	S4-P10-L6	0.0326916	0.194436
535	S4	P10	L7	S4-P10-L7	0.146139	-0.0589317
536	S4	P10	L8	S4-P10-L8	0.0333231	-0.0995513
537	S4	P10	L9	S4-P10-L9	0.150314	-0.235158
538	S4	P10	L10	S4-P10-L10	0.0848653	-0.474027
539	S4	P10	L11	S4-P10-L11	0.0198602	0.0595695
540	S4	P11	L1	S4-P11-L1	0.0628441	0.00180087
541	S4	P11	L2	S4-P11-L2	0.28845	0.5528
542	S4	P11	L3	S4-P11-L3	0.0781056	0.566614
543	S4	P11	L4	S4-P11-L4	0.423147	-0.676219
544	S4	P11	L5	S4-P11-L5	0.152006	-0.142118
545	S4	P11	L6	S4-P11-L6	0.065339	0.319506
546	S4	P11	L7	S4-P11-L7	0.215715	-0.0973123
547	S4	P11	L8	S4-P11-L8	0.0531456	-0.119428
548	S4	P11	L9	S4-P11-L9	0.18678	-0.308978
549	S4	P11	L10	S4-P11-L10	0.648061	-0.718023
550	S4	P11	L11	S4-P11-L11	0.0469707	-0.212205
551	S4	P12	L1	S4-P12-L1	0.0676434	-0.00369956
552	S4	P12	L2	S4-P12-L2	0.71862	0.519521
553	S4	P12	L3	S4-P12-L3	0.115791	0.609915
554	S4	P12	L4	S4-P12-L4	0.946309	-0.664735
555	S4	P12	L5	S4-P12-L5	0.266874	-0.10295
556	S4	P12	L6	S4-P12-L6	0.0604129	0.28569
557	S4	P12	L7	S4-P12-L7	0.575416	-0.106797
558	S4	P12	L8	S4-P12-L8	0.116989	-0.129903
559	S4	P12	L9	S4-P12-L9	0.307863	-0.383084
560	S4	P12	L10	S4-P12-L10	0.674976	-0.72078
561	S4	P12	L11	S4-P12-L11	0.0468374	-0.172975
562	S4	P13	L1	S4-P13-L1	0.0567321	-0.00261111
563	S4	P13	L2	S4-P13-L2	0.281752	0.474041
564	S4	P13	L3	S4-P13-L3	0.088586	0.452181
565	S4	P13	L4	S4-P13-L4	0.347137	-0.551735
566	S4	P13	L5	S4-P13-L5	0.101417	-0.0542223
567	S4	P13	L6	S4-P13-L6	0.0761783	0.303579
568	S4	P13	L7	S4-P13-L7	0.18555	-0.0368507
569	S4	P13	L8	S4-P13-L8	0.0524217	-0.0861214
570	S4	P13	L9	S4-P13-L9	0.15999	-0.268537
571	S4	P13	L10	S4-P13-L10	0.461155	-0.619458
572	S4	P13	L11	S4-P13-L11	0.0191314	-0.209507
573	S5	P1	L1	S5-P1-L1	0.164118	-0.0206595
574	S5	P1	L2	S5-P1-L2	0.378413	0.461896
575	S5	P1	L3	S5-P1-L3	0.34235	0.604552
576	S5	P1	L4	S5-P1-L4	0.598967	-0.439235
577	S5	P1	L5	S5-P1-L5	0.476017	0.0263309
578	S5	P1	L6	S5-P1-L6	0.104365	0.150896
579	S5	P1	L7	S5-P1-L7	0.329173	-0.143128
580	S5	P1	L8	S5-P1-L8	0.0809503	-0.209117
581	S5	P1	L9	S5-P1-L9	0.304494	-0.280547
582	S5	P1	L10	S5-P1-L10	0.522931	-0.532776
583	S5	P1	L11	S5-P1-L11	0.0794091	-0.0655686
584	S5	P2	L1	S5-P2-L1	0.472601	-0.0339726
585	S5	P2	L2	S5-P2-L2	1.2417	0.50774
586	S5	P2	L3	S5-P2-L3	0.237777	0.588024
587	S5	P2	L4	S5-P2-L4	1.53958	-0.412631
588	S5	P2	L5	S5-P2-L5	0.772383	0.0556736
589	S5	P2	L6	S5-P2-L6	0.139853	0.350059
590	S5	P2	L7	S5-P2-L7	1.14751	-0.0379173
591	S5	P2	L8	S5-P2-L8	0.321231	-0.135455
592	S5	P2	L9	S5-P2-L9	1.28269	-0.0285421
593	S5	P2	L10	S5-P2-L10	0.575766	-0.409106
594	S5	P2	L11	S5-P2-L11	0.0782284	-0.107295
595	S5	P3	L1	S5-P3-L1	0.667116	0.00630247
596	S5	P3	L2	S5-P3-L2	1.34994	0.513945
597	S5	P3	L3	S5-P3-L3	0.616474	0.677249
598	S5	P3	L4	S5-P3-L4	1.7908	-0.367163
599	S5	P3	L5	S5-P3-L5	0.877862	0.203263
600	S5	P3	L6	S5-P3-L6	0.142889	0.268798
601	S5	P3	L7	S5-P3-L7	1.32969	-0.0699049
602	S5	P3	L8	S5-P3-L8	0.517558	-0.0875427
603	S5	P3	L9	S5-P3-L9	1.03659	-0.0703369
604	S5	P3	L10	S5-P3-L10	0.27556	-0.433605
605	S5	P3	L11	S5-P3-L11	0.169656	-0.0797107
606	S5	P4	L1	S5-P4-L1	0.470967	0.00615188
607	S5	P4	L2	S5-P4-L2	0.994944	0.47562
608	S5	P4	L3	S5-P4-L3	0.248861	0.583
609	S5	P4	L4	S5-P4-L4	0.634297	-0.399478
610	S5	P4	L5	S5-P4-L5	0.327054	0.0870722
611	S5	P4	L6	S5-P4-L6	0.166803	0.243446
612	S5	P4	L7	S5-P4-L7	0.916195	-0.0217842
613	S5	P4	L8	S5-P4-L8	0.154971	-0.132586
614	S5	P4	L9	S5-P4-L9	0.701727	-0.127059
615	S5	P4	L10	S5-P4-L10	1.008	-0.425873
616	S5	P4	L11	S5-P4-L11	0.0961414	-0.203832
617	S5	P5	L1	S5-P5-L1	0.189127	0.00338561
618	S5	P5	L2	S5-P5-L2	1.59514	0.498008
619	S5	P5	L3	S5-P5-L3	0.287571	0.509588
620	S5	P5	L4	S5-P5-L4	0.810396	-0.474878
621	S5	P5	L5	S5-P5-L5	0.692112	0.0779624
622	S5	P5	L6	S5-P5-L6	0.140165	0.271366
623	S5	P5	L7	S5-P5-L7	1.91758	0.0401944
624	S5	P5	L8	S5-P5-L8	0.573341	-0.0699738
625	S5	P5	L9	S5-P5-L9	0.961202	-0.117168
626	S5	P5	L10	S5-P5-L10	1.21054	-0.436383
627	S5	P5	L11	S5-P5-L11	0.113322	-0.105394
628	S5	P6	L1	S5-P6-L1	0.152554	0.00200208
629	S5	P6	L2	S5-P6-L2	1.21673	0.482391
630	S5	P6	L3	S5-P6-L3	0.401077	0.538004
631	S5	P6	L4	S5-P6-L4	0.820355	-0.410926
632	S5	P6	L5	S5-P6-L5	0.535713	0.171328
633	S5	P6	L6	S5-P6-L6	0.144829	0.326966
634	S5	P6	L7	S5-P6-L7	0.738529	-0.054043
635	S5	P6	L8	S5-P6-L8	0.283785	-0.0507448
636	S5	P6	L9	S5-P6-L9	1.06325	-0.111146
637	S5	P6	L10	S5-P6-L10	0.675093	-0.402264
638	S5	P6	L11	S5-P6-L11	0.0963876	-0.11643
639	S5	P7	L1	S5-P7-L1	0.0537143	-0.00252863
640	S5	P7	L2	S5-P7-L2	0.290078	0.491762
641	S5	P7	L3	S5-P7-L3	0.0979449	0.445268
642	S5	P7	L4	S5-P7-L4	0.265265	-0.548542
643	S5	P7	L5	S5-P7-L5	0.225394	0.0103666
644	S5	P7	L6	S5-P7-L6	0.0403282	0.167705
645	S5	P7	L7	S5-P7-L7	0.296129	-0.106942
646	S5	P7	L8	S5-P7-L8	0.0810482	-0.0567358
647	S5	P7	L9	S5-P7-L9	0.215376	-0.202309
648	S5	P7	L10	S5-P7-L10	0.827257	-0.533709
649	S5	P7	L11	S5-P7-L11	0.0245911	-0.296785
650	S5	P8	L1	S5-P8-L1	0.0858489	-0.0446252
651	S5	P8	L2	S5-P8-L2	0.265249	0.428254
652	S5	P8	L3	S5-P8-L3	0.185939	0.590708
653	S5	P8	L4	S5-P8-L4	0.244665	-0.519688
654	S5	P8	L5	S5-P8-L5	0.165584	0.17135
655	S5	P8	L6	S5-P8-L6	0.0579507	0.242361
656	S5	P8	L7	S5-P8-L7	0.407769	-0.12031
657	S5	P8	L8	S5-P8-L8	0.0638701	-0.106953
658	S5	P8	L9	S5-P8-L9	0.267432	-0.218865
659	S5	P8	L10	S5-P8-L10	0.231645	-0.517279
660	S5	P8	L11	S5-P8-L11	0.0601795	0.0292026
661	S5	P9	L1	S5-P9-L1	0.11765	-0.00402202
662	S5	P9	L2	S5-P9-L2	0.620937	0.456072
663	S5	P9	L3	S5-P9-L3	0.0739561	0.404146
664	S5	P9	L4	S5-P9-L4	0.159621	-0.513451
665	S5	P9	L5	S5-P9-L5	0.166736	0.130391
666	S5	P9	L6	S5-P9-L6	0.0808667	0.268287
667	S5	P9	L7	S5-P9-L7	0.449452	-0.122615
668	S5	P9	L8	S5-P9-L8	0.0853045	-0.00516134
669	S5	P9	L9	S5-P9-L9	0.352063	-0.146279
670	S5	P9	L10	S5-P9-L10	0.696598	-0.486755
671	S5	P9	L11	S5-P9-L11	0.0609856	-0.0923852
672	S5	P10	L1	S5-P10-L1	0.10091	-0.0355207
673	S5	P10	L2	S5-P10-L2	0.456122	0.450486
674	S5	P10	L3	S5-P10-L3	0.0454687	0.379988
675	S5	P10	L4	S5-P10-L4	0.0739397	-0.400717
676	S5	P10	L5	S5-P10-L5	0.0883814	0.0164691
677	S5	P10	L6	S5-P10-L6	0.105816	0.275697
678	S5	P10	L7	S5-P10-L7	0.345487	-0.0355502
679	S5	P10	L8	S5-P10-L8	0.113403	0.0778439
680	S5	P10	L9	S5-P10-L9	0.267525	-0.0717304
681	S5	P10	L10	S5-P10-L10	0.646544	-0.450122
682	S5	P10	L11	S5-P10-L11	0.042073	-0.0934681
683	S5	P11	L1	S5-P11-L1	0.0852558	-0.0260835
684	S5	P11	L2	S5-P11-L2	0.374718	0.463269
685	S5	P11	L3	S5-P11-L3	0.103928	0.521146
686	S5	P11	L4	S5-P11-L4	0.187788	-0.556438
687	S5	P11	L5	S5-P11-L5	0.111205	-0.0761114
688	S5	P11	L6	S5-P11-L6	0.0795839	0.284304
689	S5	P11	L7	S5-P11-L7	0.327713	-0.133302
690	S5	P11	L8	S5-P11-L8	0.112936	-0.0204425
691	S5	P11	L9	S5-P11-L9	0.238815	-0.153902
692	S5	P11	L10	S5-P11-L10	0.419913	-0.568034
693	S5	P11	L11	S5-P11-L11	0.0351188	-0.104121
694	S5	P12	L1	S5-P12-L1	0.06303	-0.0460872
695	S5	P12	L2	S5-P12-L2	0.413488	0.468506
696	S5	P12	L3	S5-P12-L3	0.135084	0.576682
697	S5	P12	L4	S5-P12-L4	0.159032	-0.560003
698	S5	P12	L5	S5-P12-L5	0.0842566	-0.0566764
699	S5	P12	L6	S5-P12-L6	0.0390003	0.329135
700	S5	P12	L7	S5-P12-L7	0.129884	-0.15445
701	S5	P12	L8	S5-P12-L8	0.0677077	-0.0584996
702	S5	P12	L9	S5-P12-L9	0.191139	-0.145206
703	S5	P12	L10	S5-P12-L10	0.380385	-0.580389
704	S5	P12	L11	S5-P12-L11	0.0355634	-0.156044
705	S5	P13	L1	S5-P13-L1	0.0377726	-0.0916246
706	S5	P13	L2	S5-P13-L2	0.183168	0.483797
707	S5	P13	L3	S5-P13-L3	0.0844957	0.464158
708	S5	P13	L4	S5-P13-L4	0.104558	-0.565948
709	S5	P13	L5	S5-P13-L5	0.0656976	0.0168061
710	S5	P13	L6	S5-P13-L6	0.0583769	0.26016
711	S5	P13	L7	S5-P13-L7	0.0717038	-0.156054
712	S5	P13	L8	S5-P13-L8	0.042583	-0.0838919
713	S5	P13	L9	S5-P13-L9	0.120273	-0.152058
714	S5	P13	L10	S5-P13-L10	0.317054	-0.576508
715	S5	P13	L11	S5-P13-L11	0.0274745	-0.115018
716	S6	P1	L1	S6-P1-L1	0.496575	-0.0234765
717	S6	P1	L2	S6-P1-L2	0.976236	0.474398
718	S6	P1	L3	S6-P1-L3	0.493014	0.690203
719	S6	P1	L4	S6-P1-L4	1.10273	-0.492212
720	S6	P1	L5	S6-P1-L5	0.305697	-0.0321722
721	S6	P1	L6	S6-P1-L6	0.188402	0.43502
722	S6	P1	L7	S6-P1-L7	0.456184	-0.0577809
723	S6	P1	L8	S6-P1-L8	0.189701	-0.0631619
724	S6	P1	L9	S6-P1-L9	0.533003	-0.15925
725	S6	P1	L10	S6-P1-L10	0.877979	-0.55855
726	S6	P1	L11	S6-P1-L11	0.0854332	-0.117343
727	S6	P2	L1	S6-P2-L1	0.437271	-0.0107384
728	S6	P2	L2	S6-P2-L2	1.50523	0.473941
729	S6	P2	L3	S6-P2-L3	0.591384	0.746624
730	S6	P2	L4	S6-P2-L4	1.63958	-0.545809
731	S6	P2	L5	S6-P2-L5	0.45417	-0.0656027
732	S6	P2	L6	S6-P2-L6	0.126703	0.337404
733	S6	P2	L7	S6-P2-L7	0.746911	-0.131303
734	S6	P2	L8	S6-P2-L8	0.372491	-0.0825261
735	S6	P2	L9	S6-P2-L9	1.07123	-0.172931
736	S6	P2	L10	S6-P2-L10	0.777591	-0.581952
737	S6	P2	L11	S6-P2-L11	0.0801627	0.0183169
738	S6	P3	L1	S6-P3-L1	0.210327	0.0240377
739	S6	P3	L2	S6-P3-L2	1.46494	0.499916
740	S6	P3	L3	S6-P3-L3	0.622894	0.742179
741	S6	P3	L4	S6-P3-L4	1.70852	-0.55435
742	S6	P3	L5	S6-P3-L5	0.805251	-0.0797819
743	S6	P3	L6	S6-P3-L6	0.181354	0.157563
744	S6	P3	L7	S6-P3-L7	0.840552	-0.122195
745	S6	P3	L8	S6-P3-L8	0.756131	-0.0779133
746	S6	P3	L9	S6-P3-L9	1.29399	-0.18716
747	S6	P3	L10	S6-P3-L10	0.300018	-0.255913
748	S6	P3	L11	S6-P3-L11	0.326302	0.00922826
749	S6	P4	L1	S6-P4-L1	0.394859	0.0604512
750	S6	P4	L2	S6-P4-L2	1.57803	0.490659
751	S6	P4	L3	S6-P4-L3	0.892704	0.614077
752	S6	P4	L4	S6-P4-L4	1.41194	-0.511698
753	S6	P4	L5	S6-P4-L5	0.422495	-0.118415
754	S6	P4	L6	S6-P4-L6	0.212354	0.188078
755	S6	P4	L7	S6-P4-L7	0.851968	-0.182052
756	S6	P4	L8	S6-P4-L8	0.480631	-0.0852989
757	S6	P4	L9	S6-P4-L9	0.642576	-0.169049
758	S6	P4	L10	S6-P4-L10	0.314586	-0.47889
759	S6	P4	L11	S6-P4-L11	0.252593	-0.000841884
760	S6	P5	L1	S6-P5-L1	0.720489	0.0322661
761	S6	P5	L2	S6-P5-L2	2.04417	0.442269
762	S6	P5	L3	S6-P5-L3	0.581118	0.595878
763	S6	P5	L4	S6-P5-L4	1.99159	-0.552108
764	S6	P5	L5	S6-P5-L5	0.846049	-0.0856382
765	S6	P5	L6	S6-P5-L6	0.195894	0.175781
766	S6	P5	L7	S6-P5-L7	1.13701	-0.174671
767	S6	P5	L8	S6-P5-L8	0.632661	-0.108951
768	S6	P5	L9	S6-P5-L9	1.416	-0.222395
769	S6	P5	L10	S6-P5-L10	0.261784	-0.311227
770	S6	P5	L11	S6-P5-L11	0.279511	-0.0601811
771	S6	P6	L1	S6-P6-L1	0.772077	0.0778803
772	S6	P6	L2	S6-P6-L2	1.62284	0.46816
773	S6	P6	L3	S6-P6-L3	0.661065	0.567001
774	S6	P6	L4	S6-P6-L4	1.69447	-0.589953
775	S6	P6	L5	S6-P6-L5	0.898449	-0.0807565
776	S6	P6	L6	S6-P6-L6	0.169833	0.193935
777	S6	P6	L7	S6-P6-L7	1.01958	-0.148996
778	S6	P6	L8	S6-P6-L8	0.574967	-0.0555217
779	S6	P6	L9	S6-P6-L9	1.10745	-0.192077
780	S6	P6	L10	S6-P6-L10	0.266312	-0.479643
781	S6	P6	L11	S6-P6-L11	0.308705	-0.0628715
782	S6	P7	L1	S6-P7-L1	0.178708	0.0631811
783	S6	P7	L2	S6-P7-L2	0.650107	0.52511
784	S6	P7	L3	S6-P7-L3	0.211873	0.574232
785	S6	P7	L4	S6-P7-L4	0.69139	-0.547411
786	S6	P7	L5	S6-P7-L5	0.139217	0.0182543
787	S6	P7	L6	S6-P7-L6	0.150955	0.247823
788	S6	P7	L7	S6-P7-L7	0.294466	-0.153157
789	S6	P7	L8	S6-P7-L8	0.127488	-0.133352
790	S6	P7	L9	S6-P7-L9	0.159718	-0.205045
791	S6	P7	L10	S6-P7-L10	0.638257	-0.490294
792	S6	P7	L11	S6-P7-L11	0.0639688	0.0520016
793	S6	P8	L1	S6-P8-L1	0.300582	0.0537394
794	S6	P8	L2	S6-P8-L2	0.693679	0.483316
795	S6	P8	L3	S6-P8-L3	0.419108	0.613586
796	S6	P8	L4	S6-P8-L4	0.629912	-0.563136
797	S6	P8	L5	S6-P8-L5	0.178646	-0.00588349
798	S6	P8	L6	S6-P8-L6	0.107806	0.243177
799	S6	P8	L7	S6-P8-L7	0.527096	-0.118962
800	S6	P8	L8	S6-P8-L8	0.122253	-0.0550979
801	S6	P8	L9	S6-P8-L9	0.170677	-0.224683
802	S6	P8	L10	S6-P8-L10	0.740547	-0.407834
803	S6	P8	L11	S6-P8-L11	0.0662505	-0.0620811
804	S6	P9	L1	S6-P9-L1	0.455585	0.0284702
805	S6	P9	L2	S6-P9-L2	1.43957	0.506685
806	S6	P9	L3	S6-P9-L3	0.547892	0.586457
807	S6	P9	L4	S6-P9-L4	1.17829	-0.674979
808	S6	P9	L5	S6-P9-L5	0.402551	-0.0432863
809	S6	P9	L6	S6-P9-L6	0.275786	0.253753
810	S6	P9	L7	S6-P9-L7	0.979649	-0.177162
811	S6	P9	L8	S6-P9-L8	0.387296	-0.0307114
812	S6	P9	L9	S6-P9-L9	0.451177	-0.177543
813	S6	P9	L10	S6-P9-L10	0.498088	-0.48969
814	S6	P9	L11	S6-P9-L11	0.0570694	-0.0819398
815	S6	P10	L1	S6-P10-L1	0.179884	0.124729
816	S6	P10	L2	S6-P10-L2	0.412678	0.520245
817	S6	P10	L3	S6-P10-L3	0.227226	0.341153
818	S6	P10	L4	S6-P10-L4	0.281067	-0.563905
819	S6	P10	L5	S6-P10-L5	0.135502	0.011261
820	S6	P10	L6	S6-P10-L6	0.0994338	0.164525
821	S6	P10	L7	S6-P10-L7	0.321134	-0.167593
822	S6	P10	L8	S6-P10-L8	0.056928	-0.0748787
823	S6	P10	L9	S6-P10-L9	0.0740453	-0.0900317
824	S6	P10	L10	S6-P10-L10	0.127345	-0.651588
825	S6	P10	L11	S6-P10-L11	0.0324663	-0.260031
826	S6	P11	L1	S6-P11-L1	0.0683218	0.129178
827	S6	P11	L2	S6-P11-L2	0.301002	0.581116
828	S6	P11	L3	S6-P11-L3	0.178886	0.557782
829	S6	P11	L4	S6-P11-L4	0.259215	-0.527361
830	S6	P11	L5	S6-P11-L5	0.123916	-0.107702
831	S6	P11	L6	S6-P11-L6	0.0942861	0.217528
832	S6	P11	L7	S6-P11-L7	0.183332	-0.117329
833	S6	P11	L8	S6-P11-L8	0.0656028	-0.070997
834	S6	P11	L9	S6-P11-L9	0.169642	-0.151218
835	S6	P11	L10	S6-P11-L10	0.274892	-0.530059
836	S6	P11	L11	S6-P11-L11	0.044767	-0.0980113
837	S6	P12	L1	S6-P12-L1	0.162284	0.0346205
838	S6	P12	L2	S6-P12-L2	0.682143	0.527854
839	S6	P12	L3	S6-P12-L3	0.296578	0.668896
840	S6	P12	L4	S6-P12-L4	1.14021	-0.613612
841	S6	P12	L5	S6-P12-L5	0.543875	-0.0286875
842	S6	P12	L6	S6-P12-L6	0.13523	0.277211
843	S6	P12	L7	S6-P12-L7	0.531887	-0.176757
844	S6	P12	L8	S6-P12-L8	0.243705	-0.0078701
845	S6	P12	L9	S6-P12-L9	0.467949	-0.140938
846	S6	P12	L10	S6-P12-L10	0.268302	-0.459508
847	S6	P12	L11	S6-P12-L11	0.0296551	0.0413532
848	S6	P13	L1	S6-P13-L1	0.0745514	-0.0154133
849	S6	P13	L2	S6-P13-L2	0.284073	0.581034
850	S6	P13	L3	S6-P13-L3	0.189242	0.423818
851	S6	P13	L4	S6-P13-L4	0.271648	-0.530697
852	S6	P13	L5	S6-P13-L5	0.12625	-0.0605866
853	S6	P13	L6	S6-P13-L6	0.0794157	0.26472
854	S6	P13	L7	S6-P13-L7	0.196234	-0.181837
855	S6	P13	L8	S6-P13-L8	0.0461979	-0.195615
856	S6	P13	L9	S6-P13-L9	0.0852416	-0.10282
857	S6	P13	L10	S6-P13-L10	0.176948	-0.599746
858	S6	P13	L11	S6-P13-L11	0.00164734	0.045335
859	S7	P1	L1	S7-P1-L1	0.583226	0.00911257
860	S7	P1	L2	S7-P1-L2	2.6734	0.457797
861	S7	P1	L3	S7-P1-L3	0.806733	0.682735
862	S7	P1	L4	S7-P1-L4	5.39863	-0.634751
863	S7	P1	L5	S7-P1-L5	2.79604	-0.122666
864	S7	P1	L6	S7-P1-L6	0.210698	0.00481484
865	S7	P1	L7	S7-P1-L7	2.37791	-0.0778495
866	S7	P1	L8	S7-P1-L8	1.4324	-0.063261
867	S7	P1	L9	S7-P1-L9	2.81316	-0.237964
868	S7	P1	L10	S7-P1-L10	2.1476	-0.501527
869	S7	P1	L11	S7-P1-L11	0.362218	-0.119906
870	S7	P2	L1	S7-P2-L1	0.545714	0.0253368
871	S7	P2	L2	S7-P2-L2	2.67335	0.530857
872	S7	P2	L3	S7-P2-L3	0.733771	0.648877
873	S7	P2	L4	S7-P2-L4	4.70002	-0.601008
874	S7	P2	L5	S7-P2-L5	1.0575	-0.0929211
875	S7	P2	L6	S7-P2-L6	0.111653	0.0705549
876	S7	P2	L7	S7-P2-L7	0.972436	-0.152587
877	S7	P2	L8	S7-P2-L8	0.418906	-0.0688187
878	S7	P2	L9	S7-P2-L9	2.47603	-0.254671
879	S7	P2	L10	S7-P2-L10	1.29233	-0.444736
880	S7	P2	L11	S7-P2-L11	0.249025	-0.120731
881	S7	P3	L1	S7-P3-L1	0.707098	0.00349494
882	S7	P3	L2	S7-P3-L2	3.29251	0.420919
883	S7	P3	L3	S7-P3-L3	0.839349	0.640186
884	S7	P3	L4	S7-P3-L4	5.01283	-0.596039
885	S7	P3	L5	S7-P3-L5	1.27834	-0.0658944
886	S7	P3	L6	S7-P3-L6	0.153922	0.096398
887	S7	P3	L7	S7-P3-L7	0.714396	-0.039627
888	S7	P3	L8	S7-P3-L8	0.708407	-0.0501309
889	S7	P3	L9	S7-P3-L9	3.43846	-0.25542
890	S7	P3	L10	S7-P3-L10	1.08362	-0.421584
891	S7	P3	L11	S7-P3-L11	0.307177	-0.0980612
892	S7	P4	L1	S7-P4-L1	0.749667	0.037222
893	S7	P4	L2	S7-P4-L2	2.86688	0.473929
894	S7	P4	L3	S7-P4-L3	0.621034	0.668735
895	S7	P4	L4	S7-P4-L4	3.9444	-0.606049
896	S7	P4	L5	S7-P4-L5	0.671888	-0.123262
897	S7	P4	L6	S7-P4-L6	0.120047	0.0985932
898	S7	P4	L7	S7-P4-L7	0.906349	-0.0253699
899	S7	P4	L8	S7-P4-L8	0.464918	-0.0590368
900	S7	P4	L9	S7-P4-L9	1.57791	-0.2726
901	S7	P4	L10	S7-P4-L10	2.19996	-0.556294
902	S7	P4	L11	S7-P4-L11	0.157728	-0.214581
903	S7	P5	L1	S7-P5-L1	0.69102	-0.0020288
904	S7	P5	L2	S7-P5-L2	2.74276	0.527397
905	S7	P5	L3	S7-P5-L3	0.364096	0.646219
906	S7	P5	L4	S7-P5-L4	4.63217	-0.628208
907	S7	P5	L5	S7-P5-L5	1.33071	-0.0434078
908	S7	P5	L6	S7-P5-L6	0.154031	0.219699
909	S7	P5	L7	S7-P5-L7	1.01304	-0.0323876
910	S7	P5	L8	S7-P5-L8	0.540059	-0.101238
911	S7	P5	L9	S7-P5-L9	1.58577	-0.298245
912	S7	P5	L10	S7-P5-L10	1.00834	-0.505045
913	S7	P5	L11	S7-P5-L11	0.213654	-0.110204
914	S7	P6	L1	S7-P6-L1	0.829448	-0.0117164
915	S7	P6	L2	S7-P6-L2	2.98021	0.518065
916	S7	P6	L3	S7-P6-L3	0.852349	0.738238
917	S7	P6	L4	S7-P6-L4	4.98608	-0.635993
918	S7	P6	L5	S7-P6-L5	2.56118	-0.116767
919	S7	P6	L6	S7-P6-L6	0.211064	0.177822
920	S7	P6	L7	S7-P6-L7	1.60963	-0.131595
921	S7	P6	L8	S7-P6-L8	0.567702	-0.14577
922	S7	P6	L9	S7-P6-L9	1.70597	-0.294696
923	S7	P6	L10	S7-P6-L10	1.02416	-0.504937
924	S7	P6	L11	S7-P6-L11	0.160821	-0.130436
925	S7	P7	L1	S7-P7-L1	0.184586	0.0358603
926	S7	P7	L2	S7-P7-L2	1.1555	0.58753
927	S7	P7	L3	S7-P7-L3	0.238497	0.623663
928	S7	P7	L4	S7-P7-L4	1.93656	-0.654701
929	S7	P7	L5	S7-P7-L5	0.888319	-0.0968726
930	S7	P7	L6	S7-P7-L6	0.381625	0.342776
931	S7	P7	L7	S7-P7-L7	1.27106	-0.176642
932	S7	P7	L8	S7-P7-L8	0.123017	-0.0435187
933	S7	P7	L9	S7-P7-L9	0.454333	-0.26909
934	S7	P7	L10	S7-P7-L10	1.01906	-0.696241
935	S7	P7	L11	S7-P7-L11	0.0423827	-0.17027
936	S7	P8	L1	S7-P8-L1	0.28989	-0.0131303
937	S7	P8	L2	S7-P8-L2	1.57769	0.514132
938	S7	P8	L3	S7-P8-L3	0.244542	0.674368
939	S7	P8	L4	S7-P8-L4	2.85379	-0.681251
940	S7	P8	L5	S7-P8-L5	1.47064	-0.00855131
941	S7	P8	L6	S7-P8-L6	0.186543	0.22315
942	S7	P8	L7	S7-P8-L7	1.5202	-0.0273158
943	S7	P8	L8	S7-P8-L8	0.359703	-0.103112
944	S7	P8	L9	S7-P8-L9	0.784807	-0.296923
945	S7	P8	L10	S7-P8-L10	1.35343	-0.685393
946	S7	P8	L11	S7-P8-L11	0.0899938	-0.14244
947	S7	P9	L1	S7-P9-L1	0.163173	3.35915e-05
948	S7	P9	L2	S7-P9-L2	0.351534	0.455335
949	S7	P9	L3	S7-P9-L3	0.363735	0.669268
950	S7	P9	L4	S7-P9-L4	0.935929	-0.659002
951	S7	P9	L5	S7-P9-L5	0.230223	-0.140157
952	S7	P9	L6	S7-P9-L6	0.228871	0.238509
953	S7	P9	L7	S7-P9-L7	0.638569	-0.203472
954	S7	P9	L8	S7-P9-L8	0.226656	-0.0957058
955	S7	P9	L9	S7-P9-L9	0.886273	-0.291912
956	S7	P9	L10	S7-P9-L10	1.05567	-0.651199
957	S7	P9	L11	S7-P9-L11	0.251093	-0.0746251
958	S7	P10	L1	S7-P10-L1	0.10684	0.0513087
959	S7	P10	L2	S7-P10-L2	0.229254	0.542681
960	S7	P10	L3	S7-P10-L3	0.109688	0.484016
961	S7	P10	L4	S7-P10-L4	0.270466	-0.579038
962	S7	P10	L5	S7-P10-L5	0.0543657	-0.0410615
963	S7	P10	L6	S7-P10-L6	0.0838548	0.194187
964	S7	P10	L7	S7-P10-L7	0.268529	-0.0461848
965	S7	P10	L8	S7-P10-L8	0.0491521	-0.0674485
966	S7	P10	L9	S7-P10-L9	0.202305	-0.164275
967	S7	P10	L10	S7-P10-L10	0.274106	-0.599006
968	S7	P10	L11	S7-P10-L11	0.0395287	-0.149545
969	S7	P11	L1	S7-P11-L1	0.108955	0.0411843
970	S7	P11	L2	S7-P11-L2	0.26938	0.526204
971	S7	P11	L3	S7-P11-L3	0.152073	0.65756
972	S7	P11	L4	S7-P11-L4	1.13157	-0.677571
973	S7	P11	L5	S7-P11-L5	0.087099	-0.178786
974	S7	P11	L6	S7-P11-L6	0.101055	0.20421
975	S7	P11	L7	S7-P11-L7	0.511552	-0.127525
976	S7	P11	L8	S7-P11-L8	0.176355	-0.111682
977	S7	P11	L9	S7-P11-L9	0.225487	-0.290545
978	S7	P11	L10	S7-P11-L10	1.0907	-0.703195
979	S7	P11	L11	S7-P11-L11	0.062067	-0.23955
980	S7	P12	L1	S7-P12-L1	0.151308	0.00147147
981	S7	P12	L2	S7-P12-L2	0.323256	0.455719
982	S7	P12	L3	S7-P12-L3	0.19538	0.70087
983	S7	P12	L4	S7-P12-L4	1.33706	-0.678882
984	S7	P12	L5	S7-P12-L5	0.136715	-0.0998907
985	S7	P12	L6	S7-P12-L6	0.140386	0.275035
986	S7	P12	L7	S7-P12-L7	0.754262	-0.160106
987	S7	P12	L8	S7-P12-L8	0.176998	-0.0924846
988	S7	P12	L9	S7-P12-L9	0.467124	-0.299868
989	S7	P12	L10	S7-P12-L10	1.83354	-0.69266
990	S7	P12	L11	S7-P12-L11	0.0939013	-0.210543
991	S7	P13	L1	S7-P13-L1	0.0707146	-0.00657073
992	S7	P13	L2	S7-P13-L2	0.192647	0.446521
993	S7	P13	L3	S7-P13-L3	0.126219	0.588621
994	S7	P13	L4	S7-P13-L4	0.795318	-0.677553
995	S7	P13	L5	S7-P13-L5	0.0725788	-0.183296
996	S7	P13	L6	S7-P13-L6	0.101235	0.266998
997	S7	P13	L7	S7-P13-L7	0.388836	-0.110882
998	S7	P13	L8	S7-P13-L8	0.113537	-0.121125
999	S7	P13	L9	S7-P13-L9	0.215175	-0.237304
1000	S7	P13	L10	S7-P13-L10	1.59317	-0.70459
1001	S7	P13	L11	S7-P13-L11	0.0455142	-0.285918
1002	S8	P1	L1	S8-P1-L1	0.5291	0.043305
1003	S8	P1	L2	S8-P1-L2	0.638005	0.48164
1004	S8	P1	L3	S8-P1-L3	0.686623	0.770009
1005	S8	P1	L4	S8-P1-L4	2.62831	-0.667738
1006	S8	P1	L5	S8-P1-L5	0.330915	-0.134541
1007	S8	P1	L6	S8-P1-L6	0.20526	0.312508
1008	S8	P1	L7	S8-P1-L7	1.44654	-0.158845
1009	S8	P1	L8	S8-P1-L8	0.539127	-0.135875
1010	S8	P1	L9	S8-P1-L9	1.12246	-0.241439
1011	S8	P1	L10	S8-P1-L10	0.901358	-0.582817
1012	S8	P1	L11	S8-P1-L11	0.515272	-0.0648375
1013	S8	P2	L1	S8-P2-L1	0.525544	0.0188538
1014	S8	P2	L2	S8-P2-L2	0.753594	0.45248
1015	S8	P2	L3	S8-P2-L3	0.520441	0.746412
1016	S8	P2	L4	S8-P2-L4	2.31787	-0.688116
1017	S8	P2	L5	S8-P2-L5	0.241417	-0.234497
1018	S8	P2	L6	S8-P2-L6	0.106855	0.275251
1019	S8	P2	L7	S8-P2-L7	0.704664	-0.199846
1020	S8	P2	L8	S8-P2-L8	0.290517	-0.080956
1021	S8	P2	L9	S8-P2-L9	1.25122	-0.25984
1022	S8	P2	L10	S8-P2-L10	0.512484	-0.501125
1023	S8	P2	L11	S8-P2-L11	0.452213	-0.0397208
1024	S8	P3	L1	S8-P3-L1	0.452811	0.0297505
1025	S8	P3	L2	S8-P3-L2	0.575111	0.444838
1026	S8	P3	L3	S8-P3-L3	0.486031	0.765327
1027	S8	P3	L4	S8-P3-L4	1.81784	-0.651297
1028	S8	P3	L5	S8-P3-L5	0.294238	-0.168175
1029	S8	P3	L6	S8-P3-L6	0.115552	0.177154
1030	S8	P3	L7	S8-P3-L7	0.77038	-0.198607
1031	S8	P3	L8	S8-P3-L8	0.421847	-0.111522
1032	S8	P3	L9	S8-P3-L9	1.19855	-0.255908
1033	S8	P3	L10	S8-P3-L10	0.657569	-0.484902
1034	S8	P3	L11	S8-P3-L11	0.454621	-0.0532154
1035	S8	P4	L1	S8-P4-L1	0.51369	-0.00245386
1036	S8	P4	L2	S8-P4-L2	0.509141	0.405704
1037	S8	P4	L3	S8-P4-L3	0.458447	0.601143
1038	S8	P4	L4	S8-P4-L4	1.6673	-0.605231
1039	S8	P4	L5	S8-P4-L5	0.340965	-0.124569
1040	S8	P4	L6	S8-P4-L6	0.164781	0.205869
1041	S8	P4	L7	S8-P4-L7	0.708853	-0.111881
1042	S8	P4	L8	S8-P4-L8	0.360618	-0.0958786
1043	S8	P4	L9	S8-P4-L9	0.9815	-0.228465
1044	S8	P4	L10	S8-P4-L10	0.81453	-0.654345
1045	S8	P4	L11	S8-P4-L11	0.212957	-0.0912811
1046	S8	P5	L1	S8-P5-L1	0.685791	0.0192686
1047	S8	P5	L2	S8-P5-L2	0.669145	0.417307
1048	S8	P5	L3	S8-P5-L3	0.473131	0.571481
1049	S8	P5	L4	S8-P5-L4	2.48908	-0.646582
1050	S8	P5	L5	S8-P5-L5	0.32405	-0.136781
1051	S8	P5	L6	S8-P5-L6	0.198471	0.189293
1052	S8	P5	L7	S8-P5-L7	0.632752	-0.0189413
1053	S8	P5	L8	S8-P5-L8	0.510756	-0.119131
1054	S8	P5	L9	S8-P5-L9	1.06949	-0.241991
1055	S8	P5	L10	S8-P5-L10	0.742887	-0.481627
1056	S8	P5	L11	S8-P5-L11	0.110437	-0.247768
1057	S8	P6	L1	S8-P6-L1	0.653558	0.017307
1058	S8	P6	L2	S8-P6-L2	0.628554	0.402679
1059	S8	P6	L3	S8-P6-L3	0.471956	0.584408
1060	S8	P6	L4	S8-P6-L4	2.42987	-0.616676
1061	S8	P6	L5	S8-P6-L5	0.315014	-0.180917
1062	S8	P6	L6	S8-P6-L6	0.203855	0.193933
1063	S8	P6	L7	S8-P6-L7	0.534413	-0.121457
1064	S8	P6	L8	S8-P6-L8	0.502487	-0.0970767
1065	S8	P6	L9	S8-P6-L9	0.640827	-0.200106
1066	S8	P6	L10	S8-P6-L10	0.616127	-0.490169
1067	S8	P6	L11	S8-P6-L11	0.119031	-0.148871
1068	S8	P7	L1	S8-P7-L1	0.136813	-0.0473604
1069	S8	P7	L2	S8-P7-L2	0.406018	0.488833
1070	S8	P7	L3	S8-P7-L3	0.240358	0.473723
1071	S8	P7	L4	S8-P7-L4	0.904788	-0.613697
1072	S8	P7	L5	S8-P7-L5	0.0634477	-0.257438
1073	S8	P7	L6	S8-P7-L6	0.157496	0.234596
1074	S8	P7	L7	S8-P7-L7	0.33298	-0.0333521
1075	S8	P7	L8	S8-P7-L8	0.126486	-0.229209
1076	S8	P7	L9	S8-P7-L9	0.351927	-0.249968
1077	S8	P7	L10	S8-P7-L10	1.06181	-0.696969
1078	S8	P7	L11	S8-P7-L11	0.0626583	-0.165698
1079	S8	P8	L1	S8-P8-L1	0.0880316	0.0159027
1080	S8	P8	L2	S8-P8-L2	0.381934	0.440117
1081	S8	P8	L3	S8-P8-L3	0.317299	0.513164
1082	S8	P8	L4	S8-P8-L4	1.02149	-0.648985
1083	S8	P8	L5	S8-P8-L5	0.0925118	-0.192853
1084	S8	P8	L6	S8-P8-L6	0.175261	0.309299
1085	S8	P8	L7	S8-P8-L7	0.529622	-0.021958
1086	S8	P8	L8	S8-P8-L8	0.135153	-0.103244
1087	S8	P8	L9	S8-P8-L9	0.506597	-0.2554
1088	S8	P8	L10	S8-P8-L10	0.911583	-0.676749
1089	S8	P8	L11	S8-P8-L11	0.082211	-0.277813
1090	S8	P9	L1	S8-P9-L1	0.170344	-0.0146534
1091	S8	P9	L2	S8-P9-L2	0.749454	0.444924
1092	S8	P9	L3	S8-P9-L3	0.325877	0.557637
1093	S8	P9	L4	S8-P9-L4	1.83553	-0.624331
1094	S8	P9	L5	S8-P9-L5	0.0531424	-0.197936
1095	S8	P9	L6	S8-P9-L6	0.208273	0.217344
1096	S8	P9	L7	S8-P9-L7	0.787978	0.00075149
1097	S8	P9	L8	S8-P9-L8	0.131562	-0.118524
1098	S8	P9	L9	S8-P9-L9	0.876657	-0.244879
1099	S8	P9	L10	S8-P9-L10	0.879169	-0.610016
1100	S8	P9	L11	S8-P9-L11	0.084033	-0.19947
1101	S8	P10	L1	S8-P10-L1	0.090546	0.111696
1102	S8	P10	L2	S8-P10-L2	0.228636	0.45422
1103	S8	P10	L3	S8-P10-L3	0.165908	0.333145
1104	S8	P10	L4	S8-P10-L4	0.623024	-0.648446
1105	S8	P10	L5	S8-P10-L5	0.0236406	-0.251384
1106	S8	P10	L6	S8-P10-L6	0.133563	0.237275
1107	S8	P10	L7	S8-P10-L7	0.228094	-0.143559
1108	S8	P10	L8	S8-P10-L8	0.0859491	-0.279287
1109	S8	P10	L9	S8-P10-L9	0.193306	-0.201836
1110	S8	P10	L10	S8-P10-L10	0.498123	-0.663471
1111	S8	P10	L11	S8-P10-L11	0.0547243	-0.221537
1112	S8	P11	L1	S8-P11-L1	0.100682	0.0568072
1113	S8	P11	L2	S8-P11-L2	0.159177	0.473636
1114	S8	P11	L3	S8-P11-L3	0.197153	0.474615
1115	S8	P11	L4	S8-P11-L4	0.454285	-0.708729
1116	S8	P11	L5	S8-P11-L5	0.0441944	-0.325357
1117	S8	P11	L6	S8-P11-L6	0.108601	0.278995
1118	S8	P11	L7	S8-P11-L7	0.413163	-0.14265
1119	S8	P11	L8	S8-P11-L8	0.113901	-0.257295
1120	S8	P11	L9	S8-P11-L9	0.205011	-0.190858
1121	S8	P11	L10	S8-P11-L10	1.28788	-0.720581
1122	S8	P11	L11	S8-P11-L11	0.0597862	-0.431074
1123	S8	P12	L1	S8-P12-L1	0.0929902	-0.0189824
1124	S8	P12	L2	S8-P12-L2	1.02835	0.525731
1125	S8	P12	L3	S8-P12-L3	0.278655	0.637594
1126	S8	P12	L4	S8-P12-L4	2.00302	-0.748093
1127	S8	P12	L5	S8-P12-L5	0.737009	-0.109528
1128	S8	P12	L6	S8-P12-L6	0.144636	0.229159
1129	S8	P12	L7	S8-P12-L7	1.19348	-0.217911
1130	S8	P12	L8	S8-P12-L8	0.194568	-0.140993
1131	S8	P12	L9	S8-P12-L9	0.965719	-0.236378
1132	S8	P12	L10	S8-P12-L10	0.276895	-0.597279
1133	S8	P12	L11	S8-P12-L11	0.0476775	-0.167535
1134	S8	P13	L1	S8-P13-L1	0.106271	-0.0493665
1135	S8	P13	L2	S8-P13-L2	1.1621	0.553762
1136	S8	P13	L3	S8-P13-L3	0.295785	0.529749
1137	S8	P13	L4	S8-P13-L4	0.897126	-0.70011
1138	S8	P13	L5	S8-P13-L5	0.144591	-0.118941
1139	S8	P13	L6	S8-P13-L6	0.142495	0.249564
1140	S8	P13	L7	S8-P13-L7	0.369214	-0.207221
1141	S8	P13	L8	S8-P13-L8	0.0570894	-0.133567
1142	S8	P13	L9	S8-P13-L9	0.488895	-0.179752
1143	S8	P13	L10	S8-P13-L10	0.139801	-0.537474
1144	S8	P13	L11	S8-P13-L11	0.0552911	-0.120957
1145	S9	P1	L1	S9-P1-L1	0.703499	0.0240438
1146	S9	P1	L2	S9-P1-L2	1.22429	0.448658
1147	S9	P1	L3	S9-P1-L3	0.634282	0.644752
1148	S9	P1	L4	S9-P1-L4	1.94147	-0.424876
1149	S9	P1	L5	S9-P1-L5	0.523106	-0.258169
1150	S9	P1	L6	S9-P1-L6	0.107777	-0.0836806
1151	S9	P1	L7	S9-P1-L7	0.861565	-0.159585
1152	S9	P1	L8	S9-P1-L8	0.403577	-0.094895
1153	S9	P1	L9	S9-P1-L9	1.07501	-0.189851
1154	S9	P1	L10	S9-P1-L10	0.171745	-0.271137
1155	S9	P1	L11	S9-P1-L11	0.134268	-0.174908
1156	S9	P2	L1	S9-P2-L1	0.379531	0.166904
1157	S9	P2	L2	S9-P2-L2	1.36693	0.394605
1158	S9	P2	L3	S9-P2-L3	0.546808	0.530304
1159	S9	P2	L4	S9-P2-L4	2.315	-0.384616
1160	S9	P2	L5	S9-P2-L5	0.321396	-0.281322
1161	S9	P2	L6	S9-P2-L6	0.0616637	-0.197216
1162	S9	P2	L7	S9-P2-L7	0.85817	-0.163182
1163	S9	P2	L8	S9-P2-L8	0.247319	-0.150296
1164	S9	P2	L9	S9-P2-L9	1.11694	-0.181585
1165	S9	P2	L10	S9-P2-L10	0.0743366	-0.244779
1166	S9	P2	L11	S9-P2-L11	0.0658563	-0.201658
1167	S9	P3	L1	S9-P3-L1	0.746229	0.0966145
1168	S9	P3	L2	S9-P3-L2	1.15576	0.321938
1169	S9	P3	L3	S9-P3-L3	0.684397	0.47502
1170	S9	P3	L4	S9-P3-L4	1.73126	-0.36025
1171	S9	P3	L5	S9-P3-L5	0.391663	-0.200436
1172	S9	P3	L6	S9-P3-L6	0.10525	-0.0490857
1173	S9	P3	L7	S9-P3-L7	1.34174	-0.165496
1174	S9	P3	L8	S9-P3-L8	0.276839	-0.136001
1175	S9	P3	L9	S9-P3-L9	0.941793	-0.177406
1176	S9	P3	L10	S9-P3-L10	0.124079	-0.236093
1177	S9	P3	L11	S9-P3-L11	0.0743097	-0.163431
1178	S9	P4	L1	S9-P4-L1	0.532562	0.112445
1179	S9	P4	L2	S9-P4-L2	1.01262	0.332743
1180	S9	P4	L3	S9-P4-L3	0.660104	0.471882
1181	S9	P4	L4	S9-P4-L4	1.28836	-0.189781
1182	S9	P4	L5	S9-P4-L5	0.389346	-0.0229861
1183	S9	P4	L6	S9-P4-L6	0.106727	0.148756
1184	S9	P4	L7	S9-P4-L7	1.23115	-0.120887
1185	S9	P4	L8	S9-P4-L8	0.297014	-0.0792629
1186	S9	P4	L9	S9-P4-L9	0.643902	-0.139731
1187	S9	P4	L10	S9-P4-L10	0.380678	-0.317535
1188	S9	P4	L11	S9-P4-L11	0.0805608	-0.121618
1189	S9	P5	L1	S9-P5-L1	0.392905	0.0876479
1190	S9	P5	L2	S9-P5-L2	1.26755	0.378798
1191	S9	P5	L3	S9-P5-L3	0.593962	0.464117
1192	S9	P5	L4	S9-P5-L4	2.04139	-0.448337
1193	S9	P5	L5	S9-P5-L5	0.381328	-0.18911
1194	S9	P5	L6	S9-P5-L6	0.083671	-0.0199259
1195	S9	P5	L7	S9-P5-L7	0.579373	-0.168162
1196	S9	P5	L8	S9-P5-L8	0.384425	-0.0916731
1197	S9	P5	L9	S9-P5-L9	0.749179	-0.216278
1198	S9	P5	L10	S9-P5-L10	0.138516	-0.30456
1199	S9	P5	L11	S9-P5-L11	0.0434393	-0.156273
1200	S9	P6	L1	S9-P6-L1	0.602273	0.0366744
1201	S9	P6	L2	S9-P6-L2	1.30477	0.370807
1202	S9	P6	L3	S9-P6-L3	0.42447	0.457722
1203	S9	P6	L4	S9-P6-L4	1.71632	-0.450359
1204	S9	P6	L5	S9-P6-L5	0.360331	-0.13678
1205	S9	P6	L6	S9-P6-L6	0.0806122	-0.0559854
1206	S9	P6	L7	S9-P6-L7	0.478923	-0.195835
1207	S9	P6	L8	S9-P6-L8	0.330905	-0.111256
1208	S9	P6	L9	S9-P6-L9	0.799267	-0.219567
1209	S9	P6	L10	S9-P6-L10	0.323701	-0.428849
1210	S9	P6	L11	S9-P6-L11	0.0364155	-0.255344
1211	S9	P7	L1	S9-P7-L1	0.108953	0.0889836
1212	S9	P7	L2	S9-P7-L2	0.332226	0.394551
1213	S9	P7	L3	S9-P7-L3	0.139783	0.33622
1214	S9	P7	L4	S9-P7-L4	0.607904	-0.533658
1215	S9	P7	L5	S9-P7-L5	0.159189	-0.196848
1216	S9	P7	L6	S9-P7-L6	0.0715736	0.00483289
1217	S9	P7	L7	S9-P7-L7	0.420942	-0.200534
1218	S9	P7	L8	S9-P7-L8	0.0685432	-0.120942
1219	S9	P7	L9	S9-P7-L9	0.243216	-0.232615
1220	S9	P7	L10	S9-P7-L10	0.497113	-0.563918
1221	S9	P7	L11	S9-P7-L11	0.0385925	-0.355121
1222	S9	P8	L1	S9-P8-L1	0.0768198	-0.0401481
1223	S9	P8	L2	S9-P8-L2	0.656707	0.39454
1224	S9	P8	L3	S9-P8-L3	0.214456	0.46893
1225	S9	P8	L4	S9-P8-L4	0.428968	-0.478082
1226	S9	P8	L5	S9-P8-L5	0.186849	-0.209661
1227	S9	P8	L6	S9-P8-L6	0.0308775	-0.0558277
1228	S9	P8	L7	S9-P8-L7	0.200785	-0.181023
1229	S9	P8	L8	S9-P8-L8	0.0717866	-0.191434
1230	S9	P8	L9	S9-P8-L9	0.374366	-0.270956
1231	S9	P8	L10	S9-P8-L10	0.6384	-0.576256
1232	S9	P8	L11	S9-P8-L11	0.0504402	-0.345094
1233	S9	P9	L1	S9-P9-L1	0.31138	0.00225994
1234	S9	P9	L2	S9-P9-L2	0.301867	0.273997
1235	S9	P9	L3	S9-P9-L3	0.396229	0.489147
1236	S9	P9	L4	S9-P9-L4	1.72978	-0.463146
1237	S9	P9	L5	S9-P9-L5	0.218158	-0.206409
1238	S9	P9	L6	S9-P9-L6	0.105263	-0.0775167
1239	S9	P9	L7	S9-P9-L7	0.804302	-0.215479
1240	S9	P9	L8	S9-P9-L8	0.19087	-0.195667
1241	S9	P9	L9	S9-P9-L9	0.939	-0.261767
1242	S9	P9	L10	S9-P9-L10	0.386419	-0.360236
1243	S9	P9	L11	S9-P9-L11	0.0718447	-0.223305
1244	S9	P10	L1	S9-P10-L1	0.0675784	0.0717184
1245	S9	P10	L2	S9-P10-L2	0.354188	0.381284
1246	S9	P10	L3	S9-P10-L3	0.0733087	0.293232
1247	S9	P10	L4	S9-P10-L4	0.294598	-0.405812
1248	S9	P10	L5	S9-P10-L5	0.015767	-0.197463
1249	S9	P10	L6	S9-P10-L6	0.0866205	0.123001
1250	S9	P10	L7	S9-P10-L7	0.254113	-0.1138
1251	S9	P10	L8	S9-P10-L8	0.0865674	-0.0474006
1252	S9	P10	L9	S9-P10-L9	0.289464	-0.176923
1253	S9	P10	L10	S9-P10-L10	0.178019	-0.418102
1254	S9	P10	L11	S9-P10-L11	0.0424422	-0.141206
1255	S9	P11	L1	S9-P11-L1	0.129074	0.0188371
1256	S9	P11	L2	S9-P11-L2	0.575676	0.440182
1257	S9	P11	L3	S9-P11-L3	0.244994	0.502262
1258	S9	P11	L4	S9-P11-L4	0.955365	-0.499941
1259	S9	P11	L5	S9-P11-L5	0.247441	-0.200446
1260	S9	P11	L6	S9-P11-L6	0.13254	0.0637763
1261	S9	P11	L7	S9-P11-L7	0.433585	-0.164136
1262	S9	P11	L8	S9-P11-L8	0.13934	-0.161774
1263	S9	P11	L9	S9-P11-L9	0.497385	-0.218406
1264	S9	P11	L10	S9-P11-L10	0.555246	-0.509569
1265	S9	P11	L11	S9-P11-L11	0.0563406	-0.301846
1266	S9	P12	L1	S9-P12-L1	0.1206	0.0423457
1267	S9	P12	L2	S9-P12-L2	0.441433	0.41713
1268	S9	P12	L3	S9-P12-L3	0.403215	0.52516
1269	S9	P12	L4	S9-P12-L4	1.25678	-0.480508
1270	S9	P12	L5	S9-P12-L5	0.130481	-0.22398
1271	S9	P12	L6	S9-P12-L6	0.150496	0.0501557
1272	S9	P12	L7	S9-P12-L7	0.730644	-0.203339
1273	S9	P12	L8	S9-P12-L8	0.153302	-0.189778
1274	S9	P12	L9	S9-P12-L9	0.572906	-0.262698
1275	S9	P12	L10	S9-P12-L10	1.03358	-0.622681
1276	S9	P12	L11	S9-P12-L11	0.0425292	-0.416991
1277	S9	P13	L1	S9-P13-L1	0.0374482	-0.0260572
1278	S9	P13	L2	S9-P13-L2	0.301176	0.358018
1279	S9	P13	L3	S9-P13-L3	0.21862	0.387765
1280	S9	P13	L4	S9-P13-L4	0.67715	-0.555125
1281	S9	P13	L5	S9-P13-L5	0.0936703	-0.297015
1282	S9	P13	L6	S9-P13-L6	0.115643	0.0453639
1283	S9	P13	L7	S9-P13-L7	0.208863	-0.171882
1284	S9	P13	L8	S9-P13-L8	0.0447459	-0.157294
1285	S9	P13	L9	S9-P13-L9	0.241215	-0.213617
1286	S9	P13	L10	S9-P13-L10	0.638384	-0.580299
1287	S9	P13	L11	S9-P13-L11	0.0318969	-0.256221
1288	S10	P1	L1	S10-P1-L1	0.947187	0.00396896
1289	S10	P1	L2	S10-P1-L2	2.06294	0.468936
1290	S10	P1	L3	S10-P1-L3	1.57149	0.707736
1291	S10	P1	L4	S10-P1-L4	5.6624	-0.710609
1292	S10	P1	L5	S10-P1-L5	1.53727	-0.0237028
1293	S10	P1	L6	S10-P1-L6	0.315036	0.446655
1294	S10	P1	L7	S10-P1-L7	2.49192	-0.154643
1295	S10	P1	L8	S10-P1-L8	1.04699	-0.0827371
1296	S10	P1	L9	S10-P1-L9	2.45584	-0.222613
1297	S10	P1	L10	S10-P1-L10	0.577717	-0.415972
1298	S10	P1	L11	S10-P1-L11	0.172422	-0.0310345
1299	S10	P2	L1	S10-P2-L1	0.739698	0.0257526
1300	S10	P2	L2	S10-P2-L2	1.32927	0.455987
1301	S10	P2	L3	S10-P2-L3	0.579853	0.596569
1302	S10	P2	L4	S10-P2-L4	4.28055	-0.529186
1303	S10	P2	L5	S10-P2-L5	1.16865	-0.24824
1304	S10	P2	L6	S10-P2-L6	0.167382	-0.0824584
1305	S10	P2	L7	S10-P2-L7	1.84513	-0.191379
1306	S10	P2	L8	S10-P2-L8	0.818167	-0.187917
1307	S10	P2	L9	S10-P2-L9	2.69959	-0.228231
1308	S10	P2	L10	S10-P2-L10	0.461972	-0.274771
1309	S10	P2	L11	S10-P2-L11	0.463687	-0.141353
1310	S10	P3	L1	S10-P3-L1	0.189936	0.00610261
1311	S10	P3	L2	S10-P3-L2	1.02826	0.328241
1312	S10	P3	L3	S10-P3-L3	0.299327	0.3201
1313	S10	P3	L4	S10-P3-L4	3.74475	-0.566955
1314	S10	P3	L5	S10-P3-L5	1.23356	-0.23135
1315	S10	P3	L6	S10-P3-L6	0.223991	-0.0717558
1316	S10	P3	L7	S10-P3-L7	1.66269	-0.245305
1317	S10	P3	L8	S10-P3-L8	0.757874	-0.152063
1318	S10	P3	L9	S10-P3-L9	1.97999	-0.223113
1319	S10	P3	L10	S10-P3-L10	0.321651	-0.305012
1320	S10	P3	L11	S10-P3-L11	0.338881	-0.104649
1321	S10	P4	L1	S10-P4-L1	0.167597	0.0298133
1322	S10	P4	L2	S10-P4-L2	1.5147	0.380034
1323	S10	P4	L3	S10-P4-L3	0.1792	0.331246
1324	S10	P4	L4	S10-P4-L4	1.582	-0.528355
1325	S10	P4	L5	S10-P4-L5	0.651631	-0.168449
1326	S10	P4	L6	S10-P4-L6	0.230837	0.0335717
1327	S10	P4	L7	S10-P4-L7	1.18343	-0.224939
1328	S10	P4	L8	S10-P4-L8	0.488374	-0.136347
1329	S10	P4	L9	S10-P4-L9	1.35062	-0.220648
1330	S10	P4	L10	S10-P4-L10	0.442743	-0.389611
1331	S10	P4	L11	S10-P4-L11	0.429041	-0.120393
1332	S10	P5	L1	S10-P5-L1	0.254676	0.0800335
1333	S10	P5	L2	S10-P5-L2	1.13682	0.412556
1334	S10	P5	L3	S10-P5-L3	0.298825	0.487721
1335	S10	P5	L4	S10-P5-L4	2.93635	-0.598345
1336	S10	P5	L5	S10-P5-L5	0.763304	-0.214632
1337	S10	P5	L6	S10-P5-L6	0.161575	-0.0470324
1338	S10	P5	L7	S10-P5-L7	2.30114	-0.25339
1339	S10	P5	L8	S10-P5-L8	0.829934	-0.164275
1340	S10	P5	L9	S10-P5-L9	3.23978	-0.240058
1341	S10	P5	L10	S10-P5-L10	0.260693	-0.284822
1342	S10	P5	L11	S10-P5-L11	0.498671	-0.0910582
1343	S10	P6	L1	S10-P6-L1	0.6723	0.00187454
1344	S10	P6	L2	S10-P6-L2	2.30658	0.376485
1345	S10	P6	L3	S10-P6-L3	0.572293	0.48819
1346	S10	P6	L4	S10-P6-L4	3.33353	-0.604698
1347	S10	P6	L5	S10-P6-L5	1.04491	-0.255057
1348	S10	P6	L6	S10-P6-L6	0.214307	-0.0701083
1349	S10	P6	L7	S10-P6-L7	2.19641	-0.251906
1350	S10	P6	L8	S10-P6-L8	0.573328	-0.17066
1351	S10	P6	L9	S10-P6-L9	2.44311	-0.243349
1352	S10	P6	L10	S10-P6-L10	0.254256	-0.297847
1353	S10	P6	L11	S10-P6-L11	0.494317	-0.120797
1354	S10	P7	L1	S10-P7-L1	0.0731994	0.110765
1355	S10	P7	L2	S10-P7-L2	0.504435	0.457688
1356	S10	P7	L3	S10-P7-L3	0.18248	0.328535
1357	S10	P7	L4	S10-P7-L4	0.663326	-0.557617
1358	S10	P7	L5	S10-P7-L5	0.237744	-0.130374
1359	S10	P7	L6	S10-P7-L6	0.100455	0.0138119
1360	S10	P7	L7	S10-P7-L7	0.335632	-0.168473
1361	S10	P7	L8	S10-P7-L8	0.06677	-0.110062
1362	S10	P7	L9	S10-P7-L9	0.443826	-0.203709
1363	S10	P7	L10	S10-P7-L10	0.163147	-0.331833
1364	S10	P7	L11	S10-P7-L11	0.0978323	-0.126305
1365	S10	P8	L1	S10-P8-L1	0.109204	-0.00735345
1366	S10	P8	L2	S10-P8-L2	0.719472	0.469841
1367	S10	P8	L3	S10-P8-L3	0.31821	0.464706
1368	S10	P8	L4	S10-P8-L4	1.79878	-0.603198
1369	S10	P8	L5	S10-P8-L5	0.420523	-0.174766
1370	S10	P8	L6	S10-P8-L6	0.140932	-0.0190252
1371	S10	P8	L7	S10-P8-L7	0.549538	-0.205437
1372	S10	P8	L8	S10-P8-L8	0.0595918	-0.156445
1373	S10	P8	L9	S10-P8-L9	0.331314	-0.164201
1374	S10	P8	L10	S10-P8-L10	0.148099	-0.317438
1375	S10	P8	L11	S10-P8-L11	0.100224	-0.140875
1376	S10	P9	L1	S10-P9-L1	0.206118	0.0223352
1377	S10	P9	L2	S10-P9-L2	1.14418	0.420016
1378	S10	P9	L3	S10-P9-L3	0.319059	0.476044
1379	S10	P9	L4	S10-P9-L4	2.75866	-0.626077
1380	S10	P9	L5	S10-P9-L5	0.773653	-0.209844
1381	S10	P9	L6	S10-P9-L6	0.21985	-0.0102442
1382	S10	P9	L7	S10-P9-L7	1.20307	-0.254116
1383	S10	P9	L8	S10-P9-L8	0.139132	-0.191169
1384	S10	P9	L9	S10-P9-L9	0.998956	-0.248675
1385	S10	P9	L10	S10-P9-L10	0.163341	-0.281872
1386	S10	P9	L11	S10-P9-L11	0.113508	-0.0962081
1387	S10	P10	L1	S10-P10-L1	0.1248	0.0319944
1388	S10	P10	L2	S10-P10-L2	0.602548	0.443079
1389	S10	P10	L3	S10-P10-L3	0.106913	0.427186
1390	S10	P10	L4	S10-P10-L4	0.787666	-0.559577
1391	S10	P10	L5	S10-P10-L5	0.161848	-0.221608
1392	S10	P10	L6	S10-P10-L6	0.0981786	0.0523931
1393	S10	P10	L7	S10-P10-L7	0.525132	-0.186778
1394	S10	P10	L8	S10-P10-L8	0.148813	-0.0919023
1395	S10	P10	L9	S10-P10-L9	0.519773	-0.134421
1396	S10	P10	L10	S10-P10-L10	0.195209	-0.327318
1397	S10	P10	L11	S10-P10-L11	0.0654696	-0.111473
1398	S10	P11	L1	S10-P11-L1	0.104888	0.0794628
1399	S10	P11	L2	S10-P11-L2	0.504077	0.469807
1400	S10	P11	L3	S10-P11-L3	0.171355	0.511078
1401	S10	P11	L4	S10-P11-L4	0.971523	-0.560841
1402	S10	P11	L5	S10-P11-L5	0.138358	-0.197505
1403	S10	P11	L6	S10-P11-L6	0.159061	0.0930532
1404	S10	P11	L7	S10-P11-L7	0.700873	-0.160767
1405	S10	P11	L8	S10-P11-L8	0.122554	-0.113397
1406	S10	P11	L9	S10-P11-L9	0.472324	-0.169085
1407	S10	P11	L10	S10-P11-L10	0.437579	-0.510819
1408	S10	P11	L11	S10-P11-L11	0.0298971	-0.27636
1409	S10	P12	L1	S10-P12-L1	0.36401	0.011265
1410	S10	P12	L2	S10-P12-L2	1.03921	0.435494
1411	S10	P12	L3	S10-P12-L3	0.307646	0.507527
1412	S10	P12	L4	S10-P12-L4	2.48009	-0.560872
1413	S10	P12	L5	S10-P12-L5	0.763411	-0.200396
1414	S10	P12	L6	S10-P12-L6	0.168612	0.0341271
1415	S10	P12	L7	S10-P12-L7	1.32009	-0.211577
1416	S10	P12	L8	S10-P12-L8	0.322975	-0.126004
1417	S10	P12	L9	S10-P12-L9	0.791223	-0.219236
1418	S10	P12	L10	S10-P12-L10	0.379131	-0.457162
1419	S10	P12	L11	S10-P12-L11	0.0903273	-0.173363
1420	S10	P13	L1	S10-P13-L1	0.141513	0.0319288
1421	S10	P13	L2	S10-P13-L2	0.56905	0.424772
1422	S10	P13	L3	S10-P13-L3	0.29813	0.442337
1423	S10	P13	L4	S10-P13-L4	1.18853	-0.540626
1424	S10	P13	L5	S10-P13-L5	0.268618	-0.182905
1425	S10	P13	L6	S10-P13-L6	0.330439	0.168209
1426	S10	P13	L7	S10-P13-L7	0.623329	-0.156844
1427	S10	P13	L8	S10-P13-L8	0.139047	-0.0846448
1428	S10	P13	L9	S10-P13-L9	0.289034	-0.155918
1429	S10	P13	L10	S10-P13-L10	0.314186	-0.410564
1430	S10	P13	L11	S10-P13-L11	0.0743111	-0.158995

## Sheet: Fig. 3b
		S1													S2													S3													S4
		P1	P2	P3	P4	P5	P6	P7	P8	P9	P10	P11	P12	P13	P1	P2	P3	P4	P5	P6	P7	P8	P9	P10	P11	P12	P13	P1	P2	P3	P4	P5	P6	P7	P8	P9	P10	P11	P12	P13	P1	P2	P3	P4	P5	P6	P7	P8	P9
L1		0.01	0.07	0.04	0.06	0.06	0.03	0.05	0.02	0.01	0.02	0.02	0	0	0.02	0.05	0.06	-0.01	-0.01	0.01	-0.02	-0.02	-0.01	0.02	0.07	-0.02	0	0.04	-0.05	-0.2	0.1	0.08	0.06	-0.09	0.09	0.09	-0.01	0	-0.04	0.05	0.06	0	0	0	0.01	0.02	0.06	0.01	0.18
L2		0.45	0.48	0.45	0.45	0.44	0.43	0.47	0.46	0.46	0.53	0.51	0.5	0.48	0.55	0.53	0.58	0.46	0.42	0.4	0.47	0.44	0.53	0.54	0.57	0.58	0.56	0.43	0.31	0.36	0.38	0.36	0.38	0.45	0.41	0.31	0.45	0.45	0.48	0.43	0.57	0.46	0.41	0.44	0.42	0.39	0.44	0.48	0.4
L3		0.8	0.81	0.74	0.78	0.73	0.73	0.67	0.66	0.77	0.61	0.8	0.85	0.73	0.87	0.9	0.87	0.59	0.49	0.5	0.46	0.54	0.53	0.48	0.61	0.63	0.55	0.61	0.36	0.52	0.52	0.36	0.39	0.13	0.35	0.35	0.2	0.37	-0.23	0.07	0.69	0.3	0.47	0.47	0.45	0.32	0.43	0.47	0.49
L4		-0.61	-0.59	-0.59	-0.54	-0.59	-0.59	-0.64	-0.6	-0.56	-0.54	-0.64	-0.62	-0.63	-0.63	-0.65	-0.75	-0.66	-0.61	-0.58	-0.56	-0.56	-0.48	-0.6	-0.78	-0.72	-0.66	-0.43	-0.59	-0.32	-0.4	-0.38	-0.34	-0.32	0.06	-0.15	-0.04	-0.18	-0.34	-0.24	-0.63	0.25	0.09	0.17	0.08	0.11	0	0.12	0
L5		-0.05	-0.04	-0.03	-0.04	-0.03	-0.03	-0.01	-0.02	-0.03	-0.04	-0.03	-0.1	-0.03	-0.05	-0.04	-0.08	-0.07	-0.06	-0.09	-0.09	-0.08	-0.09	-0.12	-0.08	-0.1	-0.07	0.05	-0.12	0.06	0.04	-0.01	0.04	-0.02	-0.03	0.13	0.03	-0.08	0.05	0.08	-0.02	-0.01	-0.01	-0.07	-0.03	-0.04	0.01	0.01	-0.02
L6		0.41	0.35	0.47	0.37	0.39	0.37	0.38	0.35	0.35	0.39	0.52	0.48	0.44	0.61	0.65	0.64	0.14	0.05	0.03	0.11	0.15	0.22	0.28	0.35	0.28	0.31	0.29	0.14	0.21	0.3	0.27	0.17	0	0.14	0.21	0.12	0.32	0.25	0.2	0.39	0.09	0.18	0.15	0.15	0.18	0.26	0.27	0.22
L7		-0.14	-0.18	-0.15	-0.12	-0.16	-0.14	-0.07	-0.12	-0.15	-0.04	-0.12	-0.12	-0.09	-0.02	-0.19	-0.25	-0.18	-0.16	-0.17	-0.13	-0.18	-0.18	-0.08	-0.15	-0.21	-0.14	-0.01	-0.2	0.08	0	0	-0.03	0.04	0.05	0.09	0.1	0.1	0.06	0.08	-0.14	-0.15	-0.17	-0.14	-0.02	0.02	0	-0.03	-0.1
L8		-0.04	-0.05	-0.07	-0.07	-0.08	-0.06	-0.07	-0.05	-0.06	-0.02	-0.12	-0.1	-0.07	-0.15	-0.08	-0.14	-0.09	-0.09	-0.08	-0.11	-0.12	-0.07	-0.07	-0.13	-0.04	-0.04	0.04	-0.36	-0.34	-0.18	-0.17	-0.12	-0.13	0.01	0	0.02	-0.02	-0.03	-0.03	-0.11	-0.11	-0.09	-0.07	-0.1	-0.03	-0.1	-0.1	-0.1
L9		-0.21	-0.23	-0.19	-0.14	-0.16	-0.16	-0.11	-0.11	-0.19	-0.1	-0.22	-0.22	-0.16	-0.13	-0.3	-0.36	-0.29	-0.31	-0.27	-0.31	-0.32	-0.27	-0.2	-0.3	-0.24	-0.26	-0.23	-0.39	-0.24	-0.15	-0.38	-0.18	-0.09	-0.1	-0.07	-0.06	-0.06	-0.11	-0.14	-0.23	-0.3	-0.33	-0.33	-0.35	-0.26	-0.29	-0.33	-0.31
L10		-0.43	-0.42	-0.4	-0.48	-0.4	-0.41	-0.58	-0.57	-0.6	-0.65	-0.68	-0.66	-0.67	-0.37	-0.44	-0.52	-0.49	-0.36	-0.37	-0.68	-0.59	-0.58	-0.61	-0.71	-0.67	-0.66	-0.3	-0.21	-0.34	-0.3	-0.29	-0.13	-0.28	-0.41	-0.2	-0.08	-0.27	-0.2	-0.23	-0.33	-0.3	-0.31	-0.54	-0.34	-0.32	-0.6	-0.63	-0.54
L11		0.02	0.04	0	0	0.02	0.02	-0.22	0.01	0.01	0.01	-0.07	-0.03	-0.02	0.04	0.01	-0.06	-0.06	-0.05	-0.06	-0.16	-0.06	-0.08	-0.14	-0.16	-0.03	-0.03	0.1	-0.16	-0.1	0.12	0.08	0.05	-0.27	0.08	-0.02	-0.18	-0.18	-0.01	-0.16	0.1	-0.04	-0.09	-0.04	-0.05	-0.04	-0.26	-0.38	-0.13
[truncated: 82 more columns]

## Sheet: Fig. 3c
Filename	Mdia1	Mdia2	ee (IM-MS)
S2-P2-L1	97.2683	107.167	0.0484202
S2-P2-L2	298.08	974.847	0.531663
S2-P2-L3	22.8501	455.634	0.90449
S2-P2-L4	2052.01	433.661	-0.651071
S2-P2-L5	620.014	572.91	-0.0394865
S2-P2-L6	10.2795	48.9687	0.653002
S2-P2-L7	377.176	258.277	-0.187108
S2-P2-L8	356.781	301.48	-0.084011
S2-P2-L9	518.603	280.887	-0.297335
S2-P2-L10	511.077	196.696	-0.444184
S2-P2-L11	163.314	166.767	0.010461

## Sheet: Fig. 4a-4c
	4a													4b														4c
	Organocatalysts													Photocatalysts														Substrates
	L1	L2	L3	L4	L5	L6	L7	L8	L9	L10	L11			P1	P2	P3	P4	P5	P6	P7	P8	P9	P10	P11	P12	P13		S1	S2	S3	S4	S5	S6	S7	S8	S9	S10
	0.01	0.45	0.8	0.61	0.05	0.41	0.14	0.04	0.21	0.43	0.02			0.006322	0.071378	0.040995	0.05913	0.064268	0.031765	0.050863	0.022456	0.005555	0.016187	0.016743	0.004723	0.002778		0.01	0.022388	0.037958	0.056744	0.02066	0.023476	0.009113	0.043305	0.024044	0.003969
	0.07	0.48	0.81	0.59	0.04	0.35	0.18	0.05	0.23	0.42	0.04			0.446615	0.480562	0.453383	0.447555	0.44253	0.426944	0.473157	0.458776	0.45922	0.534529	0.510804	0.495402	0.476223		0.07	0.04842	0.054464	0.004839	0.033973	0.010738	0.025337	0.018854	0.166904	0.025753
	0.04	0.45	0.74	0.59	0.03	0.47	0.15	0.07	0.19	0.4	0			0.799488	0.807504	0.743885	0.778861	0.729188	0.726004	0.674354	0.658559	0.767091	0.607891	0.8036	0.845059	0.728161		0.04	0.063451	0.198523	0.000321	0.006302	0.024038	0.003495	0.02975	0.096615	0.006103
	0.06	0.45	0.78	0.54	0.04	0.37	0.12	0.07	0.14	0.48	0			0.608789	0.594397	0.587282	0.543717	0.590287	0.592189	0.637389	0.597478	0.559057	0.540081	0.642769	0.621035	0.633865		0.06	0.010745	0.098834	0.00072	0.006152	0.060451	0.037222	0.002454	0.112445	0.029813
	0.06	0.44	0.73	0.59	0.03	0.39	0.16	0.08	0.16	0.4	0.02			0.051618	0.036055	0.029339	0.037252	0.033195	0.026867	0.011141	0.022775	0.026444	0.04089	0.029446	0.103275	0.033798		0.06	0.007649	0.07793	0.00649	0.003386	0.032266	0.002029	0.019269	0.087648	0.080034
	0.03	0.43	0.73	0.59	0.03	0.37	0.14	0.06	0.16	0.41	0.02			0.405252	0.347501	0.471539	0.371242	0.392046	0.365512	0.377878	0.350783	0.347608	0.388418	0.520493	0.4757	0.4405		0.03	0.008578	0.055254	0.018062	0.002002	0.07788	0.011716	0.017307	0.036674	0.001875
	0.05	0.47	0.67	0.64	0.01	0.38	0.07	0.07	0.11	0.58	0.22			0.144374	0.177969	0.151668	0.124579	0.163722	0.14021	0.074375	0.115852	0.146872	0.040287	0.12312	0.122703	0.088298		0.05	0.017539	0.092602	0.061712	0.002529	0.063181	0.03586	0.04736	0.088984	0.110765
	0.02	0.46	0.66	0.6	0.02	0.35	0.12	0.05	0.11	0.57	0.01			0.042644	0.052399	0.066731	0.066708	0.078322	0.062454	0.071883	0.052588	0.057357	0.019087	0.123004	0.101269	0.071565		0.02	0.015026	0.087111	0.008851	0.044625	0.053739	0.01313	0.015903	0.040148	0.007353
	0.01	0.46	0.77	0.56	0.03	0.35	0.15	0.06	0.19	0.6	0.01			0.212149	0.22985	0.192816	0.142556	0.164361	0.156043	0.113079	0.108311	0.190107	0.097774	0.222956	0.221291	0.15805		0.01	0.009507	0.086048	0.177105	0.004022	0.02847	3.36e-05	0.014653	0.00226	0.022335
	0.02	0.53	0.61	0.54	0.04	0.39	0.04	0.02	0.1	0.65	0.01			0.433825	0.418234	0.40176	0.477164	0.396938	0.405873	0.582736	0.574739	0.598536	0.646862	0.675611	0.663266	0.674261		0.02	0.023261	0.012452	0.016371	0.035521	0.124729	0.051309	0.014653	0.071718	0.031994
	0.02	0.51	0.8	0.64	0.03	0.52	0.12	0.12	0.22	0.68	0.07			0.02185	0.037372	0.00255	0.004759	0.017202	0.024083	0.215322	0.006824	0.008384	0.012521	0.071284	0.026641	0.019395		0.02	0.068064	0.001202	0.001801	0.026083	0.129178	0.041184	0.111696	0.018837	0.079463
	0	0.5	0.85	0.62	0.1	0.48	0.12	0.1	0.22	0.66	0.03			0.022388	0.04842	0.063451	0.010745	0.007649	0.008578	0.017539	0.015026	0.009507	0.023261	0.068064	0.015452	0.002386		0	0.015452	0.039357	0.0037	0.046087	0.03462	0.001471	0.056807	0.042346	0.011265
	0	0.48	0.73	0.63	0.03	0.44	0.09	0.07	0.16	0.67	0.02			0.550041	0.531663	0.584652	0.458124	0.417269	0.403323	0.470691	0.441743	0.525253	0.536865	0.571345	0.580725	0.558489		0	0.002386	0.052295	0.002611	0.091625	0.015413	0.006571	0.018982	0.026057	0.031929
	0.02	0.55	0.87	0.63	0.05	0.61	0.02	0.15	0.13	0.37	0.04			0.874261	0.90449	0.873971	0.587508	0.493098	0.503798	0.461953	0.538333	0.527201	0.48111	0.609479	0.625961	0.550485		0.45	0.550041	0.429568	0.568216	0.461896	0.474398	0.457797	0.48164	0.448658	0.468936
	0.05	0.53	0.9	0.65	0.04	0.65	0.19	0.08	0.3	0.44	0.01			0.627631	0.651071	0.745849	0.661292	0.606042	0.582762	0.556395	0.563159	0.48272	0.59784	0.780701	0.715101	0.662547		0.48	0.531663	0.314152	0.459947	0.50774	0.473941	0.530857	0.45248	0.394605	0.455987
	0.06	0.58	0.87	0.75	0.08	0.64	0.25	0.14	0.36	0.52	0.06			0.05129	0.039486	0.075474	0.065255	0.057842	0.085795	0.094042	0.077708	0.085635	0.116433	0.079641	0.098618	0.073783		0.45	0.584652	0.361283	0.412309	0.513945	0.499916	0.420919	0.444838	0.321938	0.328241
	0.01	0.46	0.59	0.66	0.07	0.14	0.18	0.09	0.29	0.49	0.06			0.608785	0.653002	0.639165	0.141614	0.054815	0.030536	0.107212	0.147837	0.21941	0.283584	0.349374	0.279146	0.307652		0.45	0.458124	0.383594	0.438906	0.47562	0.490659	0.473929	0.405704	0.332743	0.380034
	0.01	0.42	0.49	0.61	0.06	0.05	0.16	0.09	0.31	0.36	0.05			0.018374	0.187108	0.245047	0.183844	0.162662	0.171193	0.13492	0.180772	0.178795	0.08275	0.151116	0.206891	0.138105		0.44	0.417269	0.363091	0.416837	0.498008	0.442269	0.527397	0.417307	0.378798	0.412556
	0.01	0.4	0.5	0.58	0.09	0.03	0.17	0.08	0.27	0.37	0.06			0.145139	0.084011	0.136096	0.092312	0.085669	0.083035	0.106379	0.118204	0.068977	0.074384	0.130561	0.04381	0.037667		0.43	0.403323	0.37643	0.390765	0.482391	0.46816	0.518065	0.402679	0.370807	0.376485
	0.02	0.47	0.46	0.56	0.09	0.11	0.13	0.11	0.31	0.68	0.16			0.127865	0.297335	0.363296	0.29206	0.313844	0.270795	0.307147	0.319731	0.273538	0.204553	0.30107	0.239305	0.26111		0.47	0.470691	0.450192	0.435846	0.491762	0.52511	0.58753	0.488833	0.394551	0.457688
	0.02	0.44	0.54	0.56	0.08	0.15	0.18	0.12	0.32	0.59	0.06			0.372837	0.444184	0.518758	0.492633	0.363694	0.373312	0.68353	0.587891	0.58322	0.60764	0.713067	0.669291	0.655157		0.46	0.441743	0.406278	0.479518	0.428254	0.483316	0.514132	0.440117	0.39454	0.469841
	0.01	0.53	0.53	0.48	0.09	0.22	0.18	0.07	0.27	0.58	0.08			0.038904	0.010461	0.055022	0.059786	0.050503	0.055906	0.158801	0.056903	0.08378	0.136933	0.158053	0.030581	0.030042		0.46	0.525253	0.312526	0.397861	0.456072	0.506685	0.455335	0.444924	0.273997	0.420016
	0.02	0.54	0.48	0.6	0.12	0.28	0.08	0.07	0.2	0.61	0.14			0.037958	0.054464	0.198523	0.098834	0.07793	0.055254	0.092602	0.087111	0.086048	0.012452	0.001202	0.039357	0.052295		0.53	0.536865	0.446122	0.525988	0.450486	0.520245	0.542681	0.444924	0.381284	0.443079
	0.07	0.57	0.61	0.78	0.08	0.35	0.15	0.13	0.3	0.71	0.16			0.429568	0.314152	0.361283	0.383594	0.363091	0.37643	0.450192	0.406278	0.312526	0.446122	0.453279	0.475303	0.434029		0.51	0.571345	0.453279	0.5528	0.463269	0.581116	0.526204	0.45422	0.440182	0.469807
	0.02	0.58	0.63	0.72	0.1	0.28	0.21	0.04	0.24	0.67	0.03			0.608803	0.362907	0.52196	0.5165	0.356703	0.387771	0.129508	0.35379	0.351043	0.204733	0.365831	0.230462	0.069926		0.5	0.580725	0.475303	0.519521	0.468506	0.527854	0.455719	0.473636	0.41713	0.435494
	0	0.56	0.55	0.66	0.07	0.31	0.14	0.04	0.26	0.66	0.03			0.433817	0.588218	0.324932	0.3952	0.376526	0.339231	0.324774	0.058827	0.153608	0.036844	0.176535	0.337333	0.240869		0.48	0.558489	0.434029	0.474041	0.483797	0.581034	0.446521	0.525731	0.358018	0.424772
	0.04	0.43	0.61	0.43	0.05	0.29	0.01	0.04	0.23	0.3	0.1			0.049572	0.123407	0.059945	0.043936	0.007654	0.042721	0.016368	0.029184	0.12827	0.025332	0.084472	0.053965	0.083219		0.8	0.874261	0.608803	0.687868	0.604552	0.690203	0.682735	0.770009	0.644752	0.707736
	0.05	0.31	0.36	0.59	0.12	0.14	0.2	0.36	0.39	0.21	0.16			0.293973	0.135477	0.208257	0.29889	0.27095	0.165284	0.001068	0.139128	0.208217	0.124319	0.318292	0.248472	0.201716		0.81	0.90449	0.362907	0.298828	0.588024	0.746624	0.648877	0.746412	0.530304	0.596569
	0.2	0.36	0.52	0.32	0.06	0.21	0.08	0.34	0.24	0.34	0.1			0.009568	0.202623	0.081102	0.003809	0.004407	0.028352	0.036744	0.045163	0.094719	0.104939	0.096802	0.058725	0.078882		0.74	0.873971	0.52196	0.466615	0.677249	0.742179	0.640186	0.765327	0.47502	0.3201
	0.1	0.38	0.52	0.4	0.04	0.3	0	0.18	0.15	0.3	0.12			0.037077	0.359597	0.336351	0.180218	0.171719	0.121166	0.125829	0.014146	0.000675	0.015547	0.023573	0.033055	0.026052		0.78	0.587508	0.5165	0.466011	0.583	0.614077	0.668735	0.601143	0.471882	0.331246
	0.08	0.36	0.36	0.38	0.01	0.27	0	0.17	0.38	0.29	0.08			0.226298	0.393927	0.237067	0.151241	0.376032	0.17748	0.087507	0.100382	0.074054	0.059095	0.059169	0.111597	0.140599		0.73	0.493098	0.356703	0.447239	0.509588	0.595878	0.646219	0.571481	0.464117	0.487721
	0.06	0.38	0.39	0.34	0.04	0.17	0.03	0.12	0.18	0.13	0.05			0.29646	0.210499	0.342341	0.296995	0.289461	0.134422	0.284784	0.407648	0.197856	0.075508	0.269018	0.203388	0.234434		0.73	0.503798	0.387771	0.32254	0.538004	0.567001	0.738238	0.584408	0.457722	0.48819
	0.09	0.45	0.13	0.32	0.02	0	0.04	0.13	0.09	0.28	0.27			0.100699	0.155422	0.103632	0.124885	0.076392	0.048956	0.27475	0.0837	0.023859	0.177635	0.183594	0.009094	0.162383		0.67	0.461953	0.129508	0.426468	0.445268	0.574232	0.623663	0.473723	0.33622	0.328535
	0.09	0.41	0.35	0.06	0.03	0.14	0.05	0.01	0.1	0.41	0.08			0.056744	0.004839	0.000321	0.00072	0.00649	0.018062	0.061712	0.008851	0.177105	0.016371	0.001801	0.0037	0.002611		0.66	0.538333	0.35379	0.466984	0.590708	0.613586	0.674368	0.513164	0.46893	0.464706
	0.09	0.31	0.35	0.15	0.13	0.21	0.09	0	0.07	0.2	0.02			0.568216	0.459947	0.412309	0.438906	0.416837	0.390765	0.435846	0.479518	0.397861	0.525988	0.5528	0.519521	0.474041		0.77	0.527201	0.351043	0.49147	0.404146	0.586457	0.669268	0.557637	0.489147	0.476044
	0.01	0.45	0.2	0.04	0.03	0.12	0.1	0.02	0.06	0.08	0.18			0.687868	0.298828	0.466615	0.466011	0.447239	0.32254	0.426468	0.466984	0.49147	0.453776	0.566614	0.609915	0.452181		0.61	0.48111	0.204733	0.453776	0.379988	0.341153	0.484016	0.557637	0.293232	0.427186
	0	0.45	0.37	0.18	0.08	0.32	0.1	0.02	0.06	0.27	0.18			0.629923	0.252585	0.092639	0.172678	0.080646	0.109149	0.004416	0.117451	0.000214	0.488668	0.676219	0.664735	0.551735		0.8	0.609479	0.365831	0.566614	0.521146	0.557782	0.65756	0.333145	0.502262	0.511078
	0.04	0.48	0.23	0.34	0.05	0.25	0.06	0.03	0.11	0.2	0.01			0.02121	0.005545	0.009706	0.066872	0.026316	0.043076	0.010423	0.012291	0.01533	0.083508	0.142118	0.10295	0.054222		0.85	0.625961	0.230462	0.609915	0.576682	0.668896	0.70087	0.474615	0.52516	0.507527
	0.05	0.43	0.07	0.24	0.08	0.2	0.08	0.03	0.14	0.23	0.16			0.385401	0.09414	0.183718	0.150592	0.149416	0.182123	0.264687	0.272445	0.218324	0.194436	0.319506	0.28569	0.303579		0.73	0.550485	0.069926	0.452181	0.464158	0.423818	0.588621	0.637594	0.387765	0.442337
	0.06	0.57	0.69	0.63	0.02	0.39	0.14	0.11	0.23	0.33	0.1			0.13942	0.15121	0.174892	0.142568	0.021345	0.019486	0.004163	0.034846	0.104996	0.058932	0.097312	0.106797	0.036851		0.61	0.627631	0.433817	0.629923	0.439235	0.492212	0.634751	0.667738	0.424876	0.710609
	0	0.46	0.3	0.25	0.01	0.09	0.15	0.11	0.3	0.3	0.04			0.106698	0.112738	0.094266	0.06674	0.096265	0.025825	0.099013	0.102591	0.10158	0.099551	0.119428	0.129903	0.086121		0.59	0.651071	0.588218	0.252585	0.412631	0.545809	0.601008	0.688116	0.384616	0.529186
	0	0.41	0.47	0.09	0.01	0.18	0.17	0.09	0.33	0.31	0.09			0.231077	0.29711	0.327921	0.326051	0.345749	0.255628	0.288735	0.331411	0.312909	0.235158	0.308978	0.383084	0.268537		0.59	0.745849	0.324932	0.092639	0.367163	0.55435	0.596039	0.651297	0.36025	0.566955
	0	0.44	0.47	0.17	0.07	0.15	0.14	0.07	0.33	0.54	0.04			0.331362	0.304937	0.31412	0.539651	0.341808	0.321389	0.595799	0.625112	0.541835	0.474027	0.718023	0.72078	0.619458		0.54	0.661292	0.3952	0.172678	0.399478	0.511698	0.606049	0.605231	0.189781	0.528355
	0.01	0.42	0.45	0.08	0.03	0.15	0.02	0.1	0.35	0.34	0.05			0.10301	0.035924	0.094692	0.042253	0.04943	0.037363	0.258967	0.378037	0.128089	0.05957	0.212205	0.172975	0.209507		0.59	0.606042	0.376526	0.080646	0.474878	0.552108	0.628208	0.646582	0.448337	0.598345
	0.02	0.39	0.32	0.11	0.04	0.18	0.02	0.03	0.26	0.32	0.04			0.02066	0.033973	0.006302	0.006152	0.003386	0.002002	0.002529	0.044625	0.004022	0.035521	0.026083	0.046087	0.091625		0.59	0.582762	0.339231	0.109149	0.410926	0.589953	0.635993	0.616676	0.450359	0.604698
	0.06	0.44	0.43	0	0.01	0.26	0	0.1	0.29	0.6	0.26			0.461896	0.50774	0.513945	0.47562	0.498008	0.482391	0.491762	0.428254	0.456072	0.450486	0.463269	0.468506	0.483797		0.64	0.556395	0.324774	0.004416	0.548542	0.547411	0.654701	0.613697	0.533658	0.557617
	0.01	0.48	0.47	0.12	0.01	0.27	0.03	0.1	0.33	0.63	0.38			0.604552	0.588024	0.677249	0.583	0.509588	0.538004	0.445268	0.590708	0.404146	0.379988	0.521146	0.576682	0.464158		0.6	0.563159	0.058827	0.117451	0.519688	0.563136	0.681251	0.648985	0.478082	0.603198
	0.18	0.4	0.49	0	0.02	0.22	0.1	0.1	0.31	0.54	0.13			0.439235	0.412631	0.367163	0.399478	0.474878	0.410926	0.548542	0.519688	0.513451	0.400717	0.556438	0.560003	0.565948		0.56	0.48272	0.153608	0.000214	0.513451	0.674979	0.659002	0.624331	0.463146	0.626077
	0.02	0.53	0.45	0.49	0.08	0.19	0.06	0.1	0.24	0.47	0.06			0.026331	0.055674	0.203263	0.087072	0.077962	0.171328	0.010367	0.17135	0.130391	0.016469	0.076111	0.056676	0.016806		0.54	0.59784	0.036844	0.488668	0.400717	0.563905	0.579038	0.624331	0.405812	0.559577
	0	0.55	0.57	0.68	0.14	0.32	0.1	0.12	0.31	0.72	0.21			0.150896	0.350059	0.268798	0.243446	0.271366	0.326966	0.167705	0.242361	0.268287	0.275697	0.284304	0.329135	0.26016		0.64	0.780701	0.176535	0.676219	0.556438	0.527361	0.677571	0.648446	0.499941	0.560841
	0	0.52	0.61	0.66	0.1	0.29	0.11	0.13	0.38	0.72	0.17			0.143128	0.037917	0.069905	0.021784	0.040194	0.054043	0.106942	0.12031	0.122615	0.03555	0.133302	0.15445	0.156054		0.62	0.715101	0.337333	0.664735	0.560003	0.613612	0.678882	0.708729	0.480508	0.560872
	0	0.47	0.45	0.55	0.05	0.3	0.04	0.09	0.27	0.62	0.21			0.209117	0.135455	0.087543	0.132586	0.069974	0.050745	0.056736	0.106953	0.005161	0.077844	0.020443	0.0585	0.083892		0.63	0.662547	0.240869	0.551735	0.565948	0.530697	0.677553	0.748093	0.555125	0.540626
	0.02	0.46	0.6	0.44	0.03	0.15	0.14	0.21	0.28	0.53	0.07			0.280547	0.028542	0.070337	0.127059	0.117168	0.111146	0.202309	0.218865	0.146279	0.07173	0.153902	0.145206	0.152058		0.05	0.05129	0.049572	0.02121	0.026331	0.032172	0.122666	0.134541	0.258169	0.023703
	0.03	0.51	0.59	0.41	0.06	0.35	0.04	0.14	0.03	0.41	0.11			0.532776	0.409106	0.433605	0.425873	0.436383	0.402264	0.533709	0.517279	0.486755	0.450122	0.568034	0.580389	0.576508		0.04	0.039486	0.123407	0.005545	0.055674	0.065603	0.092921	0.234497	0.281322	0.24824
	0.01	0.51	0.68	0.37	0.2	0.27	0.07	0.09	0.07	0.43	0.08			0.065569	0.107295	0.079711	0.203832	0.105394	0.11643	0.296785	0.029203	0.092385	0.093468	0.104121	0.156044	0.115018		0.03	0.075474	0.059945	0.009706	0.203263	0.079782	0.065894	0.168175	0.200436	0.23135
	0.01	0.48	0.58	0.4	0.09	0.24	0.02	0.13	0.13	0.43	0.2			0.023476	0.010738	0.024038	0.060451	0.032266	0.07788	0.063181	0.053739	0.02847	0.124729	0.129178	0.03462	0.015413		0.04	0.065255	0.043936	0.066872	0.087072	0.118415	0.123262	0.124569	0.022986	0.168449
	0	0.5	0.51	0.47	0.08	0.27	0.04	0.07	0.12	0.44	0.11			0.474398	0.473941	0.499916	0.490659	0.442269	0.46816	0.52511	0.483316	0.506685	0.520245	0.581116	0.527854	0.581034		0.03	0.057842	0.007654	0.026316	0.077962	0.085638	0.043408	0.136781	0.18911	0.214632
	0	0.48	0.54	0.41	0.17	0.33	0.05	0.05	0.11	0.4	0.12			0.690203	0.746624	0.742179	0.614077	0.595878	0.567001	0.574232	0.613586	0.586457	0.341153	0.557782	0.668896	0.423818		0.03	0.085795	0.042721	0.043076	0.171328	0.080756	0.116767	0.180917	0.13678	0.255057
	0	0.49	0.45	0.55	0.01	0.17	0.11	0.06	0.2	0.53	0.3			0.492212	0.545809	0.55435	0.511698	0.552108	0.589953	0.547411	0.563136	0.674979	0.563905	0.527361	0.613612	0.530697		0.01	0.094042	0.016368	0.010423	0.010367	0.018254	0.096873	0.257438	0.196848	0.130374
	0.04	0.43	0.59	0.52	0.17	0.24	0.12	0.11	0.22	0.52	0.03			0.032172	0.065603	0.079782	0.118415	0.085638	0.080756	0.018254	0.005883	0.043286	0.011261	0.107702	0.028688	0.060587		0.02	0.077708	0.029184	0.012291	0.17135	0.005883	0.008551	0.192853	0.209661	0.174766
	0	0.46	0.4	0.51	0.13	0.27	0.12	0.01	0.15	0.49	0.09			0.43502	0.337404	0.157563	0.188078	0.175781	0.193935	0.247823	0.243177	0.253753	0.164525	0.217528	0.277211	0.26472		0.03	0.085635	0.12827	0.01533	0.130391	0.043286	0.140157	0.197936	0.206409	0.209844
	0.04	0.45	0.38	0.4	0.02	0.28	0.04	0.08	0.07	0.45	0.09			0.057781	0.131303	0.122195	0.182052	0.174671	0.148996	0.153157	0.118962	0.177162	0.167593	0.117329	0.176757	0.181837		0.04	0.116433	0.025332	0.083508	0.016469	0.011261	0.041062	0.197936	0.197463	0.221608
	0.03	0.46	0.52	0.56	0.08	0.28	0.13	0.02	0.15	0.57	0.1			0.063162	0.082526	0.077913	0.085299	0.108951	0.055522	0.133352	0.055098	0.030711	0.074879	0.070997	0.00787	0.195615		0.03	0.079641	0.084472	0.142118	0.076111	0.107702	0.178786	0.251384	0.200446	0.197505
	0.05	0.47	0.58	0.56	0.06	0.33	0.15	0.06	0.15	0.58	0.16			0.15925	0.172931	0.18716	0.169049	0.222395	0.192077	0.205045	0.224683	0.177543	0.090032	0.151218	0.140938	0.10282		0.1	0.098618	0.053965	0.10295	0.056676	0.028688	0.099891	0.325357	0.22398	0.200396
	0.09	0.48	0.46	0.57	0.02	0.26	0.16	0.08	0.15	0.58	0.12			0.55855	0.581952	0.255913	0.47889	0.311227	0.479643	0.490294	0.407834	0.48969	0.651588	0.530059	0.459508	0.599746		0.03	0.073783	0.083219	0.054222	0.016806	0.060587	0.183296	0.109528	0.297015	0.182905
	0.02	0.47	0.69	0.49	0.03	0.44	0.06	0.06	0.16	0.56	0.12			0.117343	0.018317	0.009228	0.000842	0.060181	0.062871	0.052002	0.062081	0.08194	0.260031	0.098011	0.041353	0.045335		0.41	0.608785	0.293973	0.385401	0.150896	0.43502	0.004815	0.312508	0.083681	0.446655
	0.01	0.47	0.75	0.55	0.07	0.34	0.13	0.08	0.17	0.58	0.02			0.009113	0.025337	0.003495	0.037222	0.002029	0.011716	0.03586	0.01313	3.36e-05	0.051309	0.041184	0.001471	0.006571		0.35	0.653002	0.135477	0.09414	0.350059	0.337404	0.070555	0.275251	0.197216	0.082458
	0.02	0.5	0.74	0.55	0.08	0.16	0.12	0.08	0.19	0.26	0.01			0.457797	0.530857	0.420919	0.473929	0.527397	0.518065	0.58753	0.514132	0.455335	0.542681	0.526204	0.455719	0.446521		0.47	0.639165	0.208257	0.183718	0.268798	0.157563	0.096398	0.177154	0.049086	0.071756
	0.06	0.49	0.61	0.51	0.12	0.19	0.18	0.09	0.17	0.48	0			0.682735	0.648877	0.640186	0.668735	0.646219	0.738238	0.623663	0.674368	0.669268	0.484016	0.65756	0.70087	0.588621		0.37	0.141614	0.29889	0.150592	0.243446	0.188078	0.098593	0.205869	0.148756	0.033572
	0.03	0.44	0.6	0.55	0.09	0.18	0.17	0.11	0.22	0.31	0.06			0.634751	0.601008	0.596039	0.606049	0.628208	0.635993	0.654701	0.681251	0.659002	0.579038	0.677571	0.678882	0.677553		0.39	0.054815	0.27095	0.149416	0.271366	0.175781	0.219699	0.189293	0.019926	0.047032
	0.08	0.47	0.57	0.59	0.08	0.19	0.15	0.06	0.19	0.48	0.06			0.122666	0.092921	0.065894	0.123262	0.043408	0.116767	0.096873	0.008551	0.140157	0.041062	0.178786	0.099891	0.183296		0.37	0.030536	0.165284	0.182123	0.326966	0.193935	0.177822	0.193933	0.055985	0.070108
	0.06	0.53	0.57	0.55	0.02	0.25	0.15	0.13	0.21	0.49	0.05			0.004815	0.070555	0.096398	0.098593	0.219699	0.177822	0.342776	0.22315	0.238509	0.194187	0.20421	0.275035	0.266998		0.38	0.107212	0.001068	0.264687	0.167705	0.247823	0.342776	0.234596	0.004833	0.013812
	0.05	0.48	0.61	0.56	0.01	0.24	0.12	0.06	0.22	0.41	0.06			0.077849	0.152587	0.039627	0.02537	0.032388	0.131595	0.176642	0.027316	0.203472	0.046185	0.127525	0.160106	0.110882		0.35	0.147837	0.139128	0.272445	0.242361	0.243177	0.22315	0.309299	0.055828	0.019025
	0.03	0.51	0.59	0.67	0.04	0.25	0.18	0.03	0.18	0.49	0.08			0.063261	0.068819	0.050131	0.059037	0.101238	0.14577	0.043519	0.103112	0.095706	0.067449	0.111682	0.092485	0.121125		0.35	0.21941	0.208217	0.218324	0.268287	0.253753	0.238509	0.217344	0.077517	0.010244
	0.12	0.52	0.34	0.56	0.01	0.16	0.17	0.07	0.09	0.65	0.26			0.237964	0.254671	0.25542	0.2726	0.298245	0.294696	0.26909	0.296923	0.291912	0.164275	0.290545	0.299868	0.237304		0.39	0.283584	0.124319	0.194436	0.275697	0.164525	0.194187	0.217344	0.123001	0.052393
	0.13	0.58	0.56	0.53	0.11	0.22	0.12	0.07	0.15	0.53	0.1			0.501527	0.444736	0.421584	0.556294	0.505045	0.504937	0.696241	0.685393	0.651199	0.599006	0.703195	0.69266	0.70459		0.52	0.349374	0.318292	0.319506	0.284304	0.217528	0.20421	0.237275	0.063776	0.093053
	0.03	0.53	0.67	0.61	0.03	0.28	0.18	0.01	0.14	0.46	0.04			0.119906	0.120731	0.098061	0.214581	0.110204	0.130436	0.17027	0.14244	0.074625	0.149545	0.23955	0.210543	0.285918		0.48	0.279146	0.248472	0.28569	0.329135	0.277211	0.275035	0.278995	0.050156	0.034127
	0.02	0.58	0.42	0.53	0.06	0.26	0.18	0.2	0.1	0.6	0.05			0.043305	0.018854	0.02975	0.002454	0.019269	0.017307	0.04736	0.015903	0.014653	0.014653	0.111696	0.056807	0.018982		0.44	0.307652	0.201716	0.303579	0.26016	0.26472	0.266998	0.229159	0.045364	0.168209
	0.01	0.46	0.68	0.63	0.12	0	0.08	0.06	0.24	0.5	0.12			0.48164	0.45248	0.444838	0.405704	0.417307	0.402679	0.488833	0.440117	0.444924	0.444924	0.45422	0.473636	0.525731		0.14	0.018374	0.009568	0.13942	0.143128	0.057781	0.077849	0.158845	0.159585	0.154643
	0.03	0.53	0.65	0.6	0.09	0.07	0.15	0.07	0.25	0.44	0.12			0.770009	0.746412	0.765327	0.601143	0.571481	0.584408	0.473723	0.513164	0.557637	0.557637	0.333145	0.474615	0.637594		0.18	0.187108	0.202623	0.15121	0.037917	0.131303	0.152587	0.199846	0.163182	0.191379
	0	0.42	0.64	0.6	0.07	0.1	0.04	0.05	0.26	0.42	0.1			0.667738	0.688116	0.651297	0.605231	0.646582	0.616676	0.613697	0.648985	0.624331	0.624331	0.648446	0.708729	0.748093		0.15	0.245047	0.081102	0.174892	0.069905	0.122195	0.039627	0.198607	0.165496	0.245305
	0.04	0.47	0.67	0.61	0.12	0.1	0.03	0.06	0.27	0.56	0.21			0.134541	0.234497	0.168175	0.124569	0.136781	0.180917	0.257438	0.192853	0.197936	0.197936	0.251384	0.325357	0.109528		0.12	0.183844	0.003809	0.142568	0.021784	0.182052	0.02537	0.111881	0.120887	0.224939
	0	0.53	0.65	0.63	0.04	0.22	0.03	0.1	0.3	0.51	0.11			0.312508	0.275251	0.177154	0.205869	0.189293	0.193933	0.234596	0.309299	0.217344	0.217344	0.237275	0.278995	0.229159		0.16	0.162662	0.004407	0.021345	0.040194	0.174671	0.032388	0.018941	0.168162	0.25339
	0.01	0.52	0.74	0.64	0.12	0.18	0.13	0.15	0.29	0.5	0.13			0.158845	0.199846	0.198607	0.111881	0.018941	0.121457	0.033352	0.021958	0.000751	0.000751	0.143559	0.14265	0.217911		0.14	0.171193	0.028352	0.019486	0.054043	0.148996	0.131595	0.121457	0.195835	0.251906
	0.04	0.59	0.62	0.65	0.1	0.34	0.18	0.04	0.27	0.7	0.17			0.135875	0.080956	0.111522	0.095879	0.119131	0.097077	0.229209	0.103244	0.118524	0.118524	0.279287	0.257295	0.140993		0.07	0.13492	0.036744	0.004163	0.106942	0.153157	0.176642	0.033352	0.200534	0.168473
	0.01	0.51	0.67	0.68	0.01	0.22	0.03	0.1	0.3	0.69	0.14			0.241439	0.25984	0.255908	0.228465	0.241991	0.200106	0.249968	0.2554	0.244879	0.244879	0.201836	0.190858	0.236378		0.12	0.180772	0.045163	0.034846	0.12031	0.118962	0.027316	0.021958	0.181023	0.205437
	0	0.46	0.67	0.66	0.14	0.24	0.2	0.1	0.29	0.65	0.07			0.582817	0.501125	0.484902	0.654345	0.481627	0.490169	0.696969	0.676749	0.610016	0.610016	0.663471	0.720581	0.597279		0.15	0.178795	0.094719	0.104996	0.122615	0.177162	0.203472	0.000751	0.215479	0.254116
	0.05	0.54	0.48	0.58	0.04	0.19	0.05	0.07	0.16	0.6	0.15			0.064838	0.039721	0.053215	0.091281	0.247768	0.148871	0.165698	0.277813	0.19947	0.19947	0.221537	0.431074	0.167535		0.04	0.08275	0.104939	0.058932	0.03555	0.167593	0.046185	0.000751	0.1138	0.186778
	0.04	0.53	0.66	0.68	0.18	0.2	0.13	0.11	0.29	0.7	0.24			0.024044	0.166904	0.096615	0.112445	0.087648	0.036674	0.088984	0.040148	0.00226	0.071718	0.018837	0.042346	0.026057		0.12	0.151116	0.096802	0.097312	0.133302	0.117329	0.127525	0.143559	0.164136	0.160767
	0	0.46	0.7	0.68	0.1	0.28	0.16	0.09	0.3	0.69	0.21			0.448658	0.394605	0.321938	0.332743	0.378798	0.370807	0.394551	0.39454	0.273997	0.381284	0.440182	0.41713	0.358018		0.12	0.206891	0.058725	0.106797	0.15445	0.176757	0.160106	0.14265	0.203339	0.211577
	0.01	0.45	0.59	0.68	0.18	0.27	0.11	0.12	0.24	0.7	0.29			0.644752	0.530304	0.47502	0.471882	0.464117	0.457722	0.33622	0.46893	0.489147	0.293232	0.502262	0.52516	0.387765		0.09	0.138105	0.078882	0.036851	0.156054	0.181837	0.110882	0.217911	0.171882	0.156844
	0.04	0.48	0.77	0.67	0.13	0.31	0.16	0.14	0.24	0.58	0.06			0.424876	0.384616	0.36025	0.189781	0.448337	0.450359	0.533658	0.478082	0.463146	0.405812	0.499941	0.480508	0.555125		0.04	0.145139	0.037077	0.106698	0.209117	0.063162	0.063261	0.135875	0.094895	0.082737
	0.02	0.45	0.75	0.69	0.23	0.28	0.2	0.08	0.26	0.5	0.04			0.258169	0.281322	0.200436	0.022986	0.18911	0.13678	0.196848	0.209661	0.206409	0.197463	0.200446	0.22398	0.297015		0.05	0.084011	0.359597	0.112738	0.135455	0.082526	0.068819	0.080956	0.150296	0.187917
	0.03	0.44	0.77	0.65	0.17	0.18	0.2	0.11	0.26	0.48	0.05			0.083681	0.197216	0.049086	0.148756	0.019926	0.055985	0.004833	0.055828	0.077517	0.123001	0.063776	0.050156	0.045364		0.07	0.136096	0.336351	0.094266	0.087543	0.077913	0.050131	0.111522	0.136001	0.152063
	0	0.41	0.6	0.61	0.12	0.21	0.11	0.1	0.23	0.65	0.09			0.159585	0.163182	0.165496	0.120887	0.168162	0.195835	0.200534	0.181023	0.215479	0.1138	0.164136	0.203339	0.171882		0.07	0.092312	0.180218	0.06674	0.132586	0.085299	0.059037	0.095879	0.079263	0.136347
	0.02	0.42	0.57	0.65	0.14	0.19	0.02	0.12	0.24	0.48	0.25			0.094895	0.150296	0.136001	0.079263	0.091673	0.111256	0.120942	0.191434	0.195667	0.047401	0.161774	0.189778	0.157294		0.08	0.085669	0.171719	0.096265	0.069974	0.108951	0.101238	0.119131	0.091673	0.164275
	0.02	0.4	0.58	0.62	0.18	0.19	0.12	0.1	0.2	0.49	0.15			0.189851	0.181585	0.177406	0.139731	0.216278	0.219567	0.232615	0.270956	0.261767	0.176923	0.218406	0.262698	0.213617		0.06	0.083035	0.121166	0.025825	0.050745	0.055522	0.14577	0.097077	0.111256	0.17066
	0.05	0.49	0.47	0.61	0.26	0.23	0.03	0.23	0.25	0.7	0.17			0.271137	0.244779	0.236093	0.317535	0.30456	0.428849	0.563918	0.576256	0.360236	0.418102	0.509569	0.622681	0.580299		0.07	0.106379	0.125829	0.099013	0.056736	0.133352	0.043519	0.229209	0.120942	0.110062
	0.02	0.44	0.51	0.65	0.19	0.31	0.02	0.1	0.26	0.68	0.28			0.174908	0.201658	0.163431	0.121618	0.156273	0.255344	0.355121	0.345094	0.223305	0.141206	0.301846	0.416991	0.256221		0.05	0.118204	0.014146	0.102591	0.106953	0.055098	0.103112	0.103244	0.191434	0.156445
	0.01	0.44	0.56	0.62	0.2	0.22	0	0.12	0.24	0.61	0.2			0.003969	0.025753	0.006103	0.029813	0.080034	0.001875	0.110765	0.007353	0.022335	0.031994	0.079463	0.011265	0.031929		0.06	0.068977	0.000675	0.10158	0.005161	0.030711	0.095706	0.118524	0.195667	0.191169
	0.01	0.44	0.56	0.62	0.2	0.22	0	0.12	0.24	0.61	0.2			0.468936	0.455987	0.328241	0.380034	0.412556	0.376485	0.457688	0.469841	0.420016	0.443079	0.469807	0.435494	0.424772		0.02	0.074384	0.015547	0.099551	0.077844	0.074879	0.067449	0.118524	0.047401	0.091902
	0.11	0.45	0.33	0.65	0.25	0.24	0.14	0.28	0.2	0.66	0.22			0.707736	0.596569	0.3201	0.331246	0.487721	0.48819	0.328535	0.464706	0.476044	0.427186	0.511078	0.507527	0.442337		0.12	0.130561	0.023573	0.119428	0.020443	0.070997	0.111682	0.279287	0.161774	0.113397
	0.06	0.47	0.47	0.71	0.33	0.28	0.14	0.26	0.19	0.72	0.43			0.710609	0.529186	0.566955	0.528355	0.598345	0.604698	0.557617	0.603198	0.626077	0.559577	0.560841	0.560872	0.540626		0.1	0.04381	0.033055	0.129903	0.0585	0.00787	0.092485	0.257295	0.189778	0.126004
	0.02	0.53	0.64	0.75	0.11	0.23	0.22	0.14	0.24	0.6	0.17			0.023703	0.24824	0.23135	0.168449	0.214632	0.255057	0.130374	0.174766	0.209844	0.221608	0.197505	0.200396	0.182905		0.07	0.037667	0.026052	0.086121	0.083892	0.195615	0.121125	0.140993	0.157294	0.084645
	0.02	0.45	0.64	0.42	0.26	0.08	0.16	0.09	0.19	0.27	0.17			0.446655	0.082458	0.071756	0.033572	0.047032	0.070108	0.013812	0.019025	0.010244	0.052393	0.093053	0.034127	0.168209		0.21	0.127865	0.226298	0.231077	0.280547	0.15925	0.237964	0.241439	0.189851	0.222613
	0.17	0.39	0.53	0.38	0.28	0.2	0.16	0.15	0.18	0.24	0.2			0.154643	0.191379	0.245305	0.224939	0.25339	0.251906	0.168473	0.205437	0.254116	0.186778	0.160767	0.211577	0.156844		0.23	0.297335	0.393927	0.29711	0.028542	0.172931	0.254671	0.25984	0.181585	0.228231
	0.1	0.32	0.48	0.36	0.2	0.05	0.17	0.14	0.18	0.24	0.16			0.082737	0.187917	0.152063	0.136347	0.164275	0.17066	0.110062	0.156445	0.191169	0.091902	0.113397	0.126004	0.084645		0.19	0.363296	0.237067	0.327921	0.070337	0.18716	0.25542	0.255908	0.177406	0.223113
	0.11	0.33	0.47	0.19	0.02	0.15	0.12	0.08	0.14	0.32	0.12			0.222613	0.228231	0.223113	0.220648	0.240058	0.243349	0.203709	0.164201	0.248675	0.134421	0.169085	0.219236	0.155918		0.14	0.29206	0.151241	0.326051	0.127059	0.169049	0.2726	0.228465	0.139731	0.220648
	0.09	0.38	0.46	0.45	0.19	0.02	0.17	0.09	0.22	0.3	0.16			0.415972	0.274771	0.305012	0.389611	0.284822	0.297847	0.331833	0.317438	0.281872	0.327318	0.510819	0.457162	0.410564		0.16	0.313844	0.376032	0.345749	0.117168	0.222395	0.298245	0.241991	0.216278	0.240058
	0.04	0.37	0.46	0.45	0.14	0.06	0.2	0.11	0.22	0.43	0.26			0.031034	0.141353	0.104649	0.120393	0.091058	0.120797	0.126305	0.140875	0.096208	0.111473	0.27636	0.173363	0.158995		0.16	0.270795	0.17748	0.255628	0.111146	0.192077	0.294696	0.200106	0.219567	0.243349
	0.09	0.39	0.34	0.53	0.2	0	0.2	0.12	0.23	0.56	0.36		Median	0.210633	0.219365	0.199522	0.176448	0.189201	0.17937	0.210184	0.207549	0.207313	0.172258	0.219971	0.227221	0.211562		0.11	0.307147	0.087507	0.288735	0.202309	0.205045	0.26909	0.249968	0.232615	0.203709
	0.04	0.39	0.47	0.48	0.21	0.06	0.18	0.19	0.27	0.58	0.35																	0.11	0.319731	0.100382	0.331411	0.218865	0.224683	0.296923	0.2554	0.270956	0.164201
	0	0.27	0.49	0.46	0.21	0.08	0.22	0.2	0.26	0.36	0.22																	0.19	0.273538	0.074054	0.312909	0.146279	0.177543	0.291912	0.244879	0.261767	0.248675
	0.07	0.38	0.29	0.41	0.2	0.12	0.11	0.05	0.18	0.42	0.14																	0.1	0.204553	0.059095	0.235158	0.07173	0.090032	0.164275	0.244879	0.176923	0.134421
	0.02	0.44	0.5	0.5	0.2	0.06	0.16	0.16	0.22	0.51	0.3																	0.22	0.30107	0.059169	0.308978	0.153902	0.151218	0.290545	0.201836	0.218406	0.169085
	0.04	0.42	0.53	0.48	0.22	0.05	0.2	0.19	0.26	0.62	0.42																	0.22	0.239305	0.111597	0.383084	0.145206	0.140938	0.299868	0.190858	0.262698	0.219236
	0.03	0.36	0.39	0.56	0.3	0.05	0.17	0.16	0.21	0.58	0.26																	0.16	0.26111	0.140599	0.268537	0.152058	0.10282	0.237304	0.236378	0.213617	0.155918
	0	0.47	0.71	0.71	0.02	0.45	0.15	0.08	0.22	0.42	0.03																	0.43	0.372837	0.29646	0.331362	0.532776	0.55855	0.501527	0.582817	0.271137	0.415972
	0.03	0.46	0.6	0.53	0.25	0.08	0.19	0.19	0.23	0.27	0.14																	0.42	0.444184	0.210499	0.304937	0.409106	0.581952	0.444736	0.501125	0.244779	0.274771
	0.01	0.33	0.32	0.57	0.23	0.07	0.25	0.15	0.22	0.31	0.1																	0.4	0.518758	0.342341	0.31412	0.433605	0.255913	0.421584	0.484902	0.236093	0.305012
	0.03	0.38	0.33	0.53	0.17	0.03	0.22	0.14	0.22	0.39	0.12																	0.48	0.492633	0.296995	0.539651	0.425873	0.47889	0.556294	0.654345	0.317535	0.389611
	0.08	0.41	0.49	0.6	0.21	0.05	0.25	0.16	0.24	0.28	0.09																	0.4	0.363694	0.289461	0.341808	0.436383	0.311227	0.505045	0.481627	0.30456	0.284822
	0	0.38	0.49	0.6	0.26	0.07	0.25	0.17	0.24	0.3	0.12																	0.41	0.373312	0.134422	0.321389	0.402264	0.479643	0.504937	0.490169	0.428849	0.297847
	0.11	0.46	0.33	0.56	0.13	0.01	0.17	0.11	0.2	0.33	0.13																	0.58	0.68353	0.284784	0.595799	0.533709	0.490294	0.696241	0.696969	0.563918	0.331833
	0.01	0.47	0.46	0.6	0.17	0.02	0.21	0.16	0.16	0.32	0.14																	0.57	0.587891	0.407648	0.625112	0.517279	0.407834	0.685393	0.676749	0.576256	0.317438
	0.02	0.42	0.48	0.63	0.21	0.01	0.25	0.19	0.25	0.28	0.1																	0.6	0.58322	0.197856	0.541835	0.486755	0.48969	0.651199	0.610016	0.360236	0.281872
	0.03	0.44	0.43	0.56	0.22	0.05	0.19	0.09	0.13	0.33	0.11																	0.65	0.60764	0.075508	0.474027	0.450122	0.651588	0.599006	0.610016	0.418102	0.327318
	0.08	0.47	0.51	0.56	0.2	0.09	0.16	0.11	0.17	0.51	0.28																	0.68	0.713067	0.269018	0.718023	0.568034	0.530059	0.703195	0.663471	0.509569	0.510819
	0.01	0.44	0.51	0.56	0.2	0.03	0.21	0.13	0.22	0.46	0.17																	0.66	0.669291	0.203388	0.72078	0.580389	0.459508	0.69266	0.720581	0.622681	0.457162
	0.03	0.42	0.44	0.54	0.18	0.17	0.16	0.08	0.16	0.41	0.16																	0.67	0.655157	0.234434	0.619458	0.576508	0.599746	0.70459	0.597279	0.580299	0.410564
Median	0.025	0.46	0.545	0.56	0.08	0.22	0.14	0.1	0.22	0.485	0.11																	0.02	0.038904	0.100699	0.10301	0.065569	0.117343	0.119906	0.064838	0.174908	0.031034
																												0.04	0.010461	0.155422	0.035924	0.107295	0.018317	0.120731	0.039721	0.201658	0.141353
																												0	0.055022	0.103632	0.094692	0.079711	0.009228	0.098061	0.053215	0.163431	0.104649
																												0	0.059786	0.124885	0.042253	0.203832	0.000842	0.214581	0.091281	0.121618	0.120393
																												0.02	0.050503	0.076392	0.04943	0.105394	0.060181	0.110204	0.247768	0.156273	0.091058
																												0.02	0.055906	0.048956	0.037363	0.11643	0.062871	0.130436	0.148871	0.255344	0.120797
																												0.22	0.158801	0.27475	0.258967	0.296785	0.052002	0.17027	0.165698	0.355121	0.126305
																												0.01	0.056903	0.0837	0.378037	0.029203	0.062081	0.14244	0.277813	0.345094	0.140875
																												0.01	0.08378	0.023859	0.128089	0.092385	0.08194	0.074625	0.19947	0.223305	0.096208
																												0.01	0.136933	0.177635	0.05957	0.093468	0.260031	0.149545	0.19947	0.141206	0.111473
																												0.07	0.158053	0.183594	0.212205	0.104121	0.098011	0.23955	0.221537	0.301846	0.27636
																												0.03	0.030581	0.009094	0.172975	0.156044	0.041353	0.210543	0.431074	0.416991	0.173363
																												0.02	0.030042	0.162383	0.209507	0.115018	0.045335	0.285918	0.167535	0.256221	0.158995
																											Median	0.19	0.21941	0.151241	0.182123	0.171328	0.177543	0.219699	0.241439	0.209661	0.214632

[truncated: 5 more sheets: Fig. 4d-4f, Fig. 5, Fig. 6b, Fig. 6c, Fig. 6f]
